# Supplementary material for: Origin and Spread of Bos taurus: New Clues from Mitochondrial Genomes Belonging to Haplogroup T1
Source: PLoS One. 2012 Jun 7;7(6):e38601. doi: 10.1371/journal.pone.0038601 (PMC3369859; doi:10.1371/journal.pone.0038601)
Supplement: Table S1 — List of the 281 control-region haplotypes analyzed in this study. (XLS) [file pone.0038601.s001.xls]

## Sheet: dloop
Table S1. List of mtDNA control region haplotypes of the 281 samples analyzed in this study.
#	Subject	Breed	Country	from npa	to npb	Control region haplotypec	Sub-haplogroupd
1	CBC16	Creole	Mexico	15792	363	15809 16050 16113 16122 16196 16255 24 169	T1c1
2	AR1	Arsi	Ethiopia	15823	199	15827 16022 16050 16109 16113 16255 8 169	T1b1
3	H11	Horro	Ethiopia	15823	262	15842 16022 16050 16113 16255 169	T1b1
4	AR32	Arsi	Ethiopia	15823	262	15842 16022 16050 16113 16255 169	T1b1
5	AR18	Arsi	Ethiopia	15792	363	15844 16022 16113 169 221+C	T1b1
6	MCG358	Marchigiana	Italy	15792	363	15846 16022 16050 16113 16255 16301 169	T1b1
7	AR10	Arsi	Ethiopia	15823	262	15855 16022 16050 16056 16113 16141 16147 16255 169	T1b1
8	POD19-N	Italian Podolian	Italy	15807	257	15864H 16050 16255 169 221+C	T1f
9	G7	Guraghe	Ethiopia	15823	241	15873 16050 16058 16113 16255 169	T1a
10	ADT4	Boran	Ethiopia	15823	215	15910A 16022 16050 16113 16255 16264 169 173	T1b1
11	ADT10	Boran	Ethiopia	15823	226	15921 16022 16050 16113 16255 169 221+C	T1b1
12	ADT9	Boran	Ethiopia	15823	226	15932 16022 16050 16113 16255 169	T1b1
13	KHA11	Khaleit	Egypt	15918	102	15932 16050 16112 16113 16122 16255	T1c
14	HB7	Horro	Ethiopia	15823	262	15932 16050 16113 16255 166 169	T1a
15	ADT15	Boran	Ethiopia	15823	226	15933 16050 16058A 16113 16255 169	T1d
16	CAL9	Calvana	Italy	15803	335	15939 16113 16248 16255 8 169 221+C	T1e
17	CAL24	Calvana	Italy	15792	363	15939 16113 16248 16255 8 169 221+C	T1e
18	ADT21	Boran	Ethiopia	15823	226	15945 16050 16113 16255 106 169	T1a
19	EG27	Menofi	Egypt	15792	363	15946 16113 106 169	T1b
20	KHA07	Khaleit	Egypt	15918	102	15956 16050 16113 16122 16196 16255	T1c1
21	EG18	Domiaty	Egypt	15792	363	15956 16050 16113 16122 16196 16255 169	T1c1
22	S12	Sheko	Ethiopia	15823	226	15957 16022 16050 16113 16255 16301 169 221+C	T1b1
23	HB28	Horro	Ethiopia	15823	262	15960 16050 16113 16197 16255 169	T1a
24	B4	Boran	Ethiopia	15823	226	15961 16022 16050 16056 16113 16147 16255 16302 169 221+C	T1b1
25	ALT9280	Alentejana	Portugal	15792	363	15964 16050 16079 16113 16122 16127 16196 16200 16255 169	T1c1
26	ALT9301	Alentejana	Portugal	15792	363	15964 16050 16079 16113 16122 16127 16196 16200 16255 169	T1c1
27	CHI575	Chianina	Italy	15792	363	15974 16050 16113 16255 169	T1a
28	S1	Sheko	Ethiopia	15823	262	16015 16050 16113 16247 16255 169	T1a
29	EG12	Domiaty	Egypt	15792	363	16016 16050 16053 16113 16122 16139 16196 16255 106 169 221+C	T1c1a1
30	PER10	Agerolese	Italy	15792	363	16016 16050 16113 16255 169 221+C	T1a
31	S11	Sheko	Ethiopia	15823	262	16022 16025 16050 16113 16255 169 221+C	T1b1
32	A5	Abigar	Ethiopia	15823	262	16022 16050 16055 16056 16108 16113 16255 169	T1b1
33	H4	Horro	Ethiopia	15803	262	16022 16050 16055 16056 16113 16248 16255 169	T1b1
34	HB3	Horro	Ethiopia	15803	262	16022 16050 16055 16056 16113 16255 169	T1b1
35	B5	Boran	Ethiopia	15823	273	16022 16050 16055 16056 16113 16255 169	T1b1
36	H6	Horro	Ethiopia	15823	262	16022 16050 16055 16056 16113 16255 169 221+C	T1b1
37	H7	Horro	Ethiopia	15823	262	16022 16050 16055 16056 16113 16255 169 221+C	T1b1
38	B9	Boran	Ethiopia	15823	226	16022 16050 16056 16057 16113 16247 16255 169 221+C	T1b1
39	B3	Boran	Ethiopia	15823	226	16022 16050 16056 16057 16113 16255 169	T1b1
40	HC7	Bark	Ethiopia	15823	215	16022 16050 16056 16113 16138 16147 16255 169	T1b1
41	S13	Sheko	Ethiopia	15792	363	16022 16050 16056 16113 16138 16147 16255 8H 169 221+C	T1b1
42	B1	Boran	Ethiopia	15792	363	16022 16050 16056 16113 16147 16255 16302 169 221+C	T1b1
43	HB27	Horro	Ethiopia	15823	262	16022 16050 16056 16113 16147 16255 16302 178	T1b1
44	HB5	Horro	Ethiopia	15803	215	16022 16050 16056 16113 16147 16255 169	T1b1
45	AR17	Arsi	Ethiopia	15823	199	16022 16050 16056 16113 16147 16255 169	T1b1
46	G6	Guraghe	Ethiopia	15823	241	16022 16050 16056 16113 16147 16255 169 221+C	T1b1
47	H9	Horro	Ethiopia	15823	226	16022 16050 16056 16113 16147 16255 169 221+C	T1b1
48	AR28	Arsi	Ethiopia	15823	269	16022 16050 16056 16113 16248 16255 169	T1b1
49	AR27	Arsi	Ethiopia	15823	269	16022 16050 16056 16113 16255 16260 169 221+C	T1b1
50	H2	Horro	Ethiopia	15803	262	16022 16050 16056 16113 16255 16302 169 221+C	T1b1
51	H17	Horro	Ethiopia	15823	262	16022 16050 16056 16113 16255 16302 169 221+C	T1b1
52	B6	Boran	Ethiopia	15823	226	16022 16050 16056 16113 16255 169	T1b1
53	G4	Guraghe	Ethiopia	15823	234	16022 16050 16056 16113 16255 169 221+C	T1b1
54	H1	Horro	Ethiopia	15803	262	16022 16050 16056 16113 16255 169 221+C	T1b1
55	H13	Horro	Ethiopia	15823	262	16022 16050 16056 16113 16255 169 221+C	T1b1
56	AR9	Arsi	Ethiopia	15823	262	16022 16050 16056 16113 16255 169 221+C	T1b1
57	AR25	Arsi	Ethiopia	15823	269	16022 16050 16056 16113 16255 169 221+C 266T	T1b1
58	S16	Sheko	Ethiopia	15823	234	16022 16050 16057 16108 16113 16255 169 221+C	T1b1
59	ADT24	Boran	Ethiopia	15823	226	16022 16050 16057 16113 16255 106 169	T1a
60	HB9	Horro	Ethiopia	15823	226	16022 16050 16057 16113 16255 169	T1b1
61	H19	Horro	Ethiopia	15823	262	16022 16050 16058 16086C 16113 16247 16255 169	T1b1
62	ADT8	Boran	Ethiopia	15823	226	16022 16050 16058 16086C 16113 16247 16255 169	T1b1
63	EG37	Menofi	Egypt	15818	226	16022 16050 16074 16113 16255 169	T1b1
64	GS79	Grey Steppe	Turkey	15807	226	16022 16050 16075 16113 16255 169 221+C	T1b1
65	HB8	Horro	Ethiopia	15823	226	16022 16050 16085 16113 16119H 16200 16255 169 221+C	T1b1
66	ADT12	Boran	Ethiopia	15823	226	16022 16050 16085 16113 16139 16141H 16255 106 169 221+C	T1b1
67	HB31	Horro	Ethiopia	15823	262	16022 16050 16085 16113 16255 169	T1b1
68	AR20	Arsi	Ethiopia	15823	262	16022 16050 16086 16113 16255 169	T1b1
69	H3	Horro	Ethiopia	15803	262	16022 16050 16092 16113 16200 16255 169	T1b1
70	AR2	Arsi	Ethiopia	15823	262	16022 16050 16092 16113 16255 169	T1b1
71	HC1	Bark	Ethiopia	15823	215	16022 16050 16104 16113 16247 16255 169	T1b1
72	HC5	Bark	Ethiopia	15823	268	16022 16050 16104 16113 16247 16255 169	T1b1
73	HC9	Bark	Ethiopia	15823	262	16022 16050 16104 16113 16247 16255 169	T1b1
74	HC13	Bark	Ethiopia	15823	262	16022 16050 16104 16113 16247 16255 169	T1b1
75	EG9	Domiaty	Egypt	15824	215	16022 16050 16104 16113 16247 16255 169	T1b1
76	HB26	Horro	Ethiopia	15823	262	16022 16050 16113 16116 16228 16255 106 169 221+C	T1b1
77	KHA15	Khaleit	Egypt	15918	102	16022 16050 16113 16116 16255	T1b1
78	AR8	Arsi	Ethiopia	15823	262	16022 16050 16113 16116 16255 106 169 221+C	T1b1
79	H8	Horro	Ethiopia	15823	262	16022 16050 16113 16119 16136 16255 169	T1b1
80	B10	Boran	Ethiopia	15823	273	16022 16050 16113 16122 16255 169 271	T1b1
81	G2	Guraghe	Ethiopia	15823	226	16022 16050 16113 16135 16255 169 221+C	T1b1
82	G3	Guraghe	Ethiopia	15823	231	16022 16050 16113 16135 16255 169 221+C	T1b1
83	HB4	Horro	Ethiopia	15803	262	16022 16050 16113 16137 16255 119A 169	T1b1
84	AR15	Arsi	Ethiopia	15823	262	16022 16050 16113 16139 16255 169	T1b1
85	HB2	Horro	Ethiopia	15803	262	16022 16050 16113 16139 16255 169 221+C	T1b1
86	B8	Boran	Ethiopia	15823	273	16022 16050 16113 16143 16255 169	T1b1
87	S6	Sheko	Ethiopia	15823	262	16022 16050 16113 16148 16255 169 221+C	T1b1
88	S9	Sheko	Ethiopia	15823	262	16022 16050 16113 16165 16255 169 221+C	T1b1
89	ADT14	Boran	Ethiopia	15823	215	16022 16050 16113 16195 16255 16301 169	T1b1
90	HB29	Horro	Ethiopia	15823	262	16022 16050 16113 16247 16248 16255 169	T1b1
91	HB19	Horro	Ethiopia	15823	262	16022 16050 16113 16247 16255 106 169	T1b1
92	H14	Horro	Ethiopia	15823	262	16022 16050 16113 16247 16255 16301 169	T1b1
93	H25	Horro	Ethiopia	15817	257	16022 16050 16113 16247 16255 16301 169	T1b1
94	ADT13	Boran	Ethiopia	15823	226	16022 16050 16113 16247 16255 16302 169	T1b1
95	HB18	Horro	Ethiopia	15823	262	16022 16050 16113 16247 16255 16302 169 196	T1b1
96	AR24	Arsi	Ethiopia	15823	269	16022 16050 16113 16247 16255 166 169	T1b1
97	H10	Horro	Ethiopia	15823	215	16022 16050 16113 16247 16255 169	T1b1
98	S10	Sheko	Ethiopia	15823	262	16022 16050 16113 16247 16255 169	T1b1
99	ADT6	Boran	Ethiopia	15823	262	16022 16050 16113 16247 16255 169	T1b1
100	AR7	Arsi	Ethiopia	15823	262	16022 16050 16113 16247 16255 169	T1b1
101	HB23	Horro	Ethiopia	15823	262	16022 16050 16113 16247 16255 169 173	T1b1
102	ADT17	Boran	Ethiopia	15823	226	16022 16050 16113 16248 16255 106 169	T1b1
103	ADT18	Boran	Ethiopia	15823	226	16022 16050 16113 16248 16255 106 169 221+C	T1b1
104	G8	Guraghe	Ethiopia	15823	241	16022 16050 16113 16248 16255 169	T1b1
105	S7	Sheko	Ethiopia	15823	257	16022 16050 16113 16248 16255 169	T1b1
106	EG34	Menofi	Egypt	15835	262	16022 16050 16113 16255	T1b1
107	CINL14	Cinisara	Italy	15807	215	16022 16050 16113 16255	T1b1
108	MCG364	Marchigiana	Italy	15817	215	16022 16050 16113 16255 16291 169 178	T1b1
109	MCG399	Marchigiana	Italy	15807	257	16022 16050 16113 16255 16291 169 178	T1b1
110	MCG450	Marchigiana	Italy	15807	215	16022 16050 16113 16255 16291 169 178	T1b1
111	MCG489	Marchigiana	Italy	15792	363	16022 16050 16113 16255 16291 169 178	T1b1
112	HB17	Horro	Ethiopia	15823	262	16022 16050 16113 16255 16294 169	T1b1
113	HB16	Horro	Ethiopia	15823	226	16022 16050 16113 16255 16295 106 169 221+C	T1b1
114	A10	Abigar	Ethiopia	15823	250	16022 16050 16113 16255 16301 169	T1b1
115	AR4	Arsi	Ethiopia	15823	262	16022 16050 16113 16255 16302 106 169 221+C	T1b1
116	CIN1new	Cinisara	Italy	15797	351	16022 16050 16113 16255 169	T1b1
117	PRI28	Italian Red Pied	Italy	15803	301	16022 16050 16113 16255 169	T1b1
118	A2	Abigar	Ethiopia	15823	262	16022 16050 16113 16255 169	T1b1
119	G5	Guraghe	Ethiopia	15823	241	16022 16050 16113 16255 169	T1b1
120	G10	Guraghe	Ethiopia	15823	241	16022 16050 16113 16255 169	T1b1
121	H5	Horro	Ethiopia	15803	262	16022 16050 16113 16255 169	T1b1
122	HB14	Horro	Ethiopia	15823	262	16022 16050 16113 16255 169	T1b1
123	HC3	Bark	Ethiopia	15823	226	16022 16050 16113 16255 169	T1b1
124	HC4	Bark	Ethiopia	15823	226	16022 16050 16113 16255 169	T1b1
125	HC11	Bark	Ethiopia	15823	262	16022 16050 16113 16255 169	T1b1
126	AR13	Arsi	Ethiopia	15823	241	16022 16050 16113 16255 169 173	T1b1
127	ADT19	Boran	Ethiopia	15823	226	16022 16050 16113 16255 169 173 221+C	T1b1
128	CHI193	Chianina	Italy	15803	226	16022 16050 16113 16255 169 178	T1b1
129	CHI414	Chianina	Italy	15807	285	16022 16050 16113 16255 169 178	T1b1
130	CHI425	Chianina	Italy	15792	363	16022 16050 16113 16255 169 178	T1b1
131	H16	Horro	Ethiopia	15823	215	16022 16050 16113 16255 169 191T	T1b1
132	G1	Guraghe	Ethiopia	15823	231	16022 16050 16113 16255 169 221+C	T1b1
133	HB15	Horro	Ethiopia	15823	262	16022 16050 16113 16255 169 221+C	T1b1
134	HB25	Horro	Ethiopia	15823	262	16022 16050 16113 16255 169 221+C	T1b1
135	ADT16	Boran	Ethiopia	15823	226	16022 16050 16113 16255 169 221+C	T1b1
136	AR6	Arsi	Ethiopia	15823	262	16022 16050 16113 16255 169 221+C	T1b1
137	AR30	Arsi	Ethiopia	15823	226	16022 16050 16113 16255 169 221+C	T1b1
138	A4	Abigar	Ethiopia	15823	262	16022 16086 16113 16255 143 169 173	T1b1
139	KHA14	Khaleit	Egypt	15918	102	16022 16113 16122 16255	T1b1
140	EG19	Domiaty	Egypt	15792	363	16022 16113 16122 16255 169 221+C	T1b1
141	G11	Guraghe	Ethiopia	15823	241	16022 16113 16135 16255 169 170 221+C	T1b1
142	AR26	Arsi	Ethiopia	15823	269	16022 16113 16255 106 169 173 221+C	T1b1
143	S15	Sheko	Ethiopia	15823	234	16022 16113 16255 169	T1b1
144	ADT11	Boran	Ethiopia	15823	226	16031 16050 16058 16113 16231 16255 169	T1a
145	ADT5	Boran	Ethiopia	15823	262	16031 16050 16068 16113 16141 16195 16255 169 221+C	T1d
146	AR19	Arsi	Ethiopia	15823	262	16049 16050 16085 16113 16122 16255 106 169 221+C	T1b
147	EG5	Domiaty	Egypt	15803	257	16049 16113 16122 16255 169 221+C	T1c
148	EG30	Menofi	Egypt	15823	262	16049H 16050 16113 16121 16126 16255 106 169	T1a
149	HB22	Horro	Ethiopia	15823	262	16050 16051 16113 16255 169	T1a
150	CCQ40	Pampa Chaqueño Creole	Paraguay	15792	363	16050 16053 16113 16122 16139 16196 16255 169	T1c1a1
151	CCQ3	Pampa Chaqueño Creole	Paraguay	15792	363	16050 16053 16113 16122 16139 16196 16255 169	T1c1a1
152	CCQ31	Pampa Chaqueño Creole	Paraguay	15792	363	16050 16053 16113 16122 16139 16196 16255 16316 169	T1c1a1
153	ROM480	Romagnola	Italy	15792	363	16050 16053 16113 16122 16133 16196 16255 169	T1c1a
154	HB6	Horro	Ethiopia	15823	262	16050 16055 16056 16113 16141 16255 169	T1b
155	EG28	Menofi	Egypt	15792	363	16050 16055 16113 16122 16255 169 221+C	T1c
156	B7	Boran	Ethiopia	15823	215	16050 16057 16069 16113 16231 16247 16255 169	T1a
157	HB1	Horro	Ethiopia	15803	262	16050 16057 16075 16113 16131 16255 169	T1a
158	H15	Horro	Ethiopia	15823	262	16050 16057 16113 16248 16255 169	T1a
159	CCH01	Chihuahua Creole	Mexico	15792	363	16050 16058 16108 16113 16122 16255 8 169	T1a
160	HB10	Horro	Ethiopia	15823	262	16050 16058 16113 16255 169	T1a
161	AR16	Arsi	Ethiopia	15823	262	16050 16074 16113 16255 169	T1b
162	A6	Abigar	Ethiopia	15823	280	16050 16074 16113 16255 169 279	T1a
163	CHI532	Chianina	Italy	15803	234	16050 16076 16113 16115 16255 106 169 221+C	T1a
164	ADT3	Boran	Ethiopia	15823	262	16050 16084 16113 169 190	T1b
165	B2	Boran	Ethiopia	15823	226	16050 16084 16113 169 190	T1b
166	KHA10	Khaleit	Egypt	15918	102	16050 16112 16113 16122 16255	T1c
167	EG23	Menofi	Egypt	15792	363	16050 16112 16113 16122 16255 169 221+C	T1c
168	PER5	Agerolese	Italy	15792	363	16050 16113 16119 16167 16255 169	T1a
169	CINL1	Cinisara	Italy	15807	215	16050 16113 16119 16167 16255 169	T1a
170	CINL7	Cinisara	Italy	15807	226	16050 16113 16119 16167 16255 8 169	T1a
171	CINL10	Cinisara	Italy	15807	215	16050 16113 16119 16167 16255 8 169	T1a
172	CINL2B	Cinisara	Italy	15823	215	16050 16113 16119 16167 16255 8 169	T1a
173	CIN11	Cinisara	Italy	15792	363	16050 16113 16119 16167 16255 8 169 221+C	T1a
174	EG2	Domiaty	Egypt	15803	257	16050 16113 16121 16126 16195 16255 106 169	T1a
175	LMI16	Limousine	France	15807	241	16050 16113 16122 16133 16231 16255 106 169	T1a
176	LMI20	Limousine	France	15807	241	16050 16113 16122H 16133 16231 16255 106 169	T1a
177	EG22	Menofi	Egypt	15792	363	16050 16113 16122 16135 16206 16255 169 221+C	T1c
178	KHA01	Khaleit	Egypt	15918	82	16050 16113 16122 16255	T1c
179	A1	Abigar	Ethiopia	15823	226	16050 16113 16127 16255 169	T1a
180	A7	Abigar	Ethiopia	15823	250	16050 16113 16127 16255 169	T1a
181	LMI50	Limousine	France	15792	363	16050 16113 16133 16231 16255 169	T1a
182	MCG383	Marchigiana	Italy	15792	363	16050 16113 16139 16255 16302 169	T1a
183	H22	Horro	Ethiopia	15817	257	16050 16113 16139 16255 8 169	T1a
184	H21	Horro	Ethiopia	15817	257	16050 16113 16139 16255 8 169	T1a
185	MCG452	Marchigiana	Italy	15792	363	16050 16113 16141 16164 16255 169 352G	T1a
186	ADT1	Boran	Ethiopia	15823	262	16050 16113 16143 16255 169	T1a
187	ADT2	Boran	Ethiopia	15823	262	16050 16113 16165 16247 16255 106 169	T1a
188	AR5	Arsi	Ethiopia	15823	262	16050 16113 16192 16255 169 190 221+C	T1d
189	AR11	Arsi	Ethiopia	15823	262	16050 16113 16232 16255 39 169	T1b
190	S14	Sheko	Ethiopia	15823	234	16050 16113 16246 16247 16255 169	T1a
191	AR22	Arsi	Ethiopia	15792	363	16050 16113 16246 16247 16255 169	T1a
192	HB13	Horro	Ethiopia	15823	262	16050 16113 16246 16247 16255 169	T1a
193	S2	Sheko	Ethiopia	15823	262	16050 16113 16246 16247 16255 169	T1a
194	AR14	Arsi	Ethiopia	15823	226	16050 16113 16246 16255 169	T1a
195	AR31	Arsi	Ethiopia	15823	215	16050 16113 16246 16255 169 193	T1a
196	S8	Sheko	Ethiopia	15792	363	16050 16113 16247 16255 169	T1b
197	HC2	Bark	Ethiopia	15823	226	16050 16113 16247 16255 169	T1a
198	H12	Horro	Ethiopia	15823	262	16050 16113 16248 16255 169	T1a
199	H26	Horro	Ethiopia	15817	257	16050 16113 16248 16255 169	T1a
200	EG11	Domiaty	Egypt	15792	363	16050 16113 16248 16255 8 169 221+C	T1d
201	POD30	Italian Podolian	Italy	15803	296	16050 16113 16255	T1a
202	POD33	Italian Podolian	Italy	15803	262	16050 16113 16255	T1a
203	POD64	Italian Podolian	Italy	15803	241	16050 16113 16255	T1a
204	A8	Abigar	Ethiopia	15792	363	16050 16113 16255 106 169	T1d
205	HB12	Horro	Ethiopia	15823	262	16050 16113 16255 106 169	T1b
206	POD41	Italian Podolian	Italy	15792	363	16050 16113 16255 106 169	T1a
207	ROM242	Romagnola	Italy	15792	363	16050 16113 16255 106 169	T1a
208	CHI344	Chianina	Italy	15803	215	16050 16113 16255 106 169	T1a
209	ROM542	Romagnola	Italy	15803	215	16050 16113 16255 106 169	T1a
210	ROM604	Romagnola	Italy	15803	215	16050 16113 16255 106 169	T1a
211	HC12	Bark	Ethiopia	15823	280	16050 16113 16255 106 169 279	T1a
212	HC10	Bark	Ethiopia	15823	280	16050 16113 16255 106 169 279	T1a
213	EG31	Menofi	Egypt	15823	215	16050 16113 16255 16260 169	T1a
214	REG8	Reggiana	Italy	15803	226	16050 16113 16255 16260 169	T1a
215	REG23	Reggiana	Italy	15803	215	16050 16113 16255 16260 169	T1a
216	CH34	Italian Brown	Italy	15792	363	16050 16113 16255 16260 169	T1a
217	MCG469	Marchigiana	Italy	15792	363	16050 16113 16255 16264 169	T1a
218	ROM558	Romagnola	Italy	15792	363	16050 16113 16255 16302 169	T1a
219	ROM270	Romagnola	Italy	15803	226	16050 16113 16255 16302 169	T1a
220	ROM520	Romagnola	Italy	15803	362	16050 16113 16255 16302 169	T1a
221	ROM605	Romagnola	Italy	15803	215	16050 16113 16255 16302 169	T1a
222	ROM610	Romagnola	Italy	15803	215	16050 16113 16255 16302 169	T1a
223	A3	Abigar	Ethiopia	15823	262	16050 16113 16255 169	T1a
224	ADT22	Boran	Ethiopia	15823	226	16050 16113 16255 169	T1a
225	ADT7	Boran	Ethiopia	15823	262	16050 16113 16255 169	T1d
226	AR3	Arsi	Ethiopia	15823	262	16050 16113 16255 169	T1a
227	B11	Boran	Ethiopia	15823	273	16050 16113 16255 169	T1d
228	EG1	Domiaty	Egypt	15823	215	16050 16113 16255 169	T1a
229	EG29	Menofi	Egypt	15817	268	16050 16113 16255 169	T1a
230	HB21	Horro	Ethiopia	15823	262	16050 16113 16255 169	T1a
231	HB24	Horro	Ethiopia	15823	262	16050 16113 16255 169	T1a
232	G9	Guraghe	Ethiopia	15823	241	16050 16113 16255 169	T1b
233	HB20	Horro	Ethiopia	15823	262	16050 16113 16255 169	T1b
234	HB30	Horro	Ethiopia	15823	262	16050 16113 16255 169	T1a
235	AR23	Arsi	Ethiopia	15823	199	16050 16113 16255 169	T1b
236	MCG5	Marchigiana	Italy	15817	215	16050 16113 16255 169	T1a
237	S17	Sheko	Ethiopia	15823	215	16050 16113 16255 169	T1a
238	PER17	Agerolese	Italy	15792	363	16050 16113 16255 169	T1a
239	CHI397	Chianina	Italy	15792	363	16050 16113 16255 169	T1a
240	CIN15	Cinisara	Italy	15792	363	16050 16113 16255 169	T1a
241	PER20	Agerolese	Italy	15817	285	16050 16113 16255 169	T1a
242	CIN16	Cinisara	Italy	15803	348	16050 16113 16255 169	T1a
243	CIN18	Cinisara	Italy	15803	348	16050 16113 16255 169	T1a
244	CINL13	Cinisara	Italy	15807	215	16050 16113 16255 169	T1a
245	CINL1B	Cinisara	Italy	15803	257	16050 16113 16255 169	T1a
246	MAR_36	Maremmana	Italy	15807	244	16050 16113 16255 169	T1a
247	MODL13	Modicana	Italy	15803	226	16050 16113 16255 169	T1a
248	EG33	Menofi	Egypt	15880	226	16050 16113 16255 169	T1a
249	MAR_12	Maremmana	Italy	15792	363	16050 16113 16255 169	T1a
250	ADT23	Boran	Ethiopia	15792	363	16050 16113 16255 169 249	T1d
251	AR21	Arsi	Ethiopia	15823	215	16050 16113 16255 169 173	T1b
252	MCG363	Marchigiana	Italy	15792	363	16050 16113 16255 169 173	T1a
253	HB11	Horro	Ethiopia	15823	262	16050 16113 16255 169 173 178	T1b
254	ADT20	Boran	Ethiopia	15823	226	16050 16113 16255 169 178H 221+C	T1a
255	AR12	Arsi	Ethiopia	15823	226	16050 16113 16255 169 221+C	T1a
256	AR29	Arsi	Ethiopia	15792	363	16050 16113 16255 169 221+C	T1d
257	H23	Horro	Ethiopia	15792	363	16050 16113 16255 169 221+C	T1d
258	POD57	Italian Podolian	Italy	15803	226	16050 16113 16255 169 221+C	T1a
259	S3	Sheko	Ethiopia	15823	262	16050 16113 16255 169 221+C	T1a
260	S4	Sheko	Ethiopia	15823	262	16050 16113 16255 169 221+C	T1a
261	CHI556	Chianina	Italy	15803	239	16050 16113 16255 169 221+C	T1b
262	A11	Abigar	Ethiopia	15823	250	16050 16113 16255 169 247	T1a
263	CHI336	Chianina	Italy	15792	363	16050 16113 16255 169 266T	T1a
264	CHI350	Chianina	Italy	15803	268	16050 16113 16255 169 266T	T1a
265	CHI447	Chianina	Italy	15817	285	16050 16113 16255 169 266T	T1a
266	CHI580	Chianina	Italy	15803	268	16050 16113 16255 169 266T	T1a
267	A9	Abigar	Ethiopia	15823	250	16050 16113 16255 8 169	T1a
268	CHI481	Chianina	Italy	15792	363	16050 16113 16255 8 169	T1a
269	MCG378	Marchigiana	Italy	15792	363	16050 16113 16255 8 169	T1a
270	MAR_10	Maremmana	Italy	15792	363	16050 16113 16255 8 169	T1a
271	EG26	Menofi	Egypt	15817	268	16050 16113 16302 169 221+C	T1a
272	EG36	Menofi	Egypt	15792	363	16050 16255 169	T1f
273	POD16-N	Italian Podolian	Italy	15792	363	16050 16255 169 221+C	T1f
274	POD7-N	Italian Podolian	Italy	15807	291	16050 16255 169 221+C	T1f
275	CINL5B	Cinisara	Italy	15792	363	16113 16122 16255 169 221+C	T1c
276	CHI217	Chianina	Italy	15803	215	16113 16255 8 169	T1e
277	CHI346	Chianina	Italy	15803	215	16113 16255 8 169	T1e
278	CHI459	Chianina	Italy	15807	215	16113 16255 8 169	T1e
279	CHI432	Chianina	Italy	15807	226	16113 16255 8 169 221+C	T1e
280	CHI524	Chianina	Italy	15803	226	16113 16255 8 169 221+C	T1e
281	CHI525	Chianina	Italy	15803	226	16113 16255 8 169 221+C	T1e
a The control region sequence was read from this np.
b The control region sequence was read until this np.
c Mutations relative to BRS
d Sub-haplogroup affiliation was performed as described in Materials and Methods
