# Supplementary material for: Origin and Spread of Bos taurus: New Clues from Mitochondrial Genomes Belonging to Haplogroup T1
Source: PLoS One. 2012 Jun 7;7(6):e38601. doi: 10.1371/journal.pone.0038601 (PMC3369859; doi:10.1371/journal.pone.0038601)
Supplement: Table S2 — List of control-region haplotypes belonging to haplogroup T1 retrieved from GenBank. (XLS) [file pone.0038601.s002.xls]

## Sheet: dloop
Table S2. List of B.taurus/B.indicus control-region haplotypes belonging to haplogroup T1 retrieved from GenBank
GenBank ID	Breed	Country/Geographic area	Breed	from npa	to npb	Control region haplotypec	PubMed ID
AB003795	Japanese Black	Japan	Bos taurus	15946	16330	16050 16255	7120390
AB079329	Holstein	Philippines	Bos taurus	15961	58	16050 16093 16113 16137 16255	not available
AB079338	Japanese Black	Japan	Bos taurus	15961	58	16050 16255	not available
AB079362	Swiss Brown	Japan	Bos taurus	15961	58	16022 16255	not available
AB079363	Swiss Brown	Japan	Bos taurus	15961	58	16022 16255	not available
AB244514	Japanese Brown Tosa	Japan	Bos taurus	15792	363	169 16050 16113	Unpublished
AF308591	Brangus-Ibage	Brazil	Bos taurus	15964	16240	16050 16113 16139 16147	Unpublished
AF309100	Brangus-Ibage	Brazil	Bos taurus	15964	16240	16113 16139	Unpublished
AF309105	Brangus-Ibage	Brazil	Bos taurus	15964	16240	16113	Unpublished
AF309107	Brangus-Ibage	Brazil	Bos taurus	15964	16240	16050 16113	Unpublished
AF309110	Brangus-Ibage	Brazil	Bos taurus	15964	16240	16050 16113 16139	Unpublished
AF309112	Brangus-Ibage	Brazil	Bos taurus	15964	16240	16113 16139 16147	Unpublished
AF336438	Highland	Britain	Bos taurus	16023	16262	16049 16050 16074 16255	11323670
AF336578	Turkish Grey	Turkey	Bos taurus	16023	16262	16050 16113 16255	11323670
AF336595	Anatolian Black	Turkey	Bos taurus	16023	16262	16050 16057 16255	11323670
AF336607	East Anatolian Red	Turkey	Bos taurus	16023	16262	16050 16076 16110 16255	11323670
AF336614	South Anatolian Red	Turkey	Bos taurus	16023	16262	16050 16113 16131 16255	11323670
AF336621	Damascus	Israele	Bos taurus	16023	16262	16049 16113 16122 16255	11323670
AF336640	Iraqi	Iraq	Bos taurus	16023	16262	16050 16255	11323670
AF336641	Iraqi	Iraq	Bos taurus	16023	16262	16050 16247 16248 16255	11323670
AF336642	Iraqi	Iraq	Bos taurus	16023	16262	16050 16074 16126 16255	11323670
AF336644	Iraqi	Iraq	Bos taurus	16023	16262	16050 16075 16113 16138 16255	11323670
AF336653	Kurd	Kurdistan	Bos taurus	16023	16262	16050 16113 16121 16255	11323670
AF336656	Guinean N'Dama	West Africa	Bos taurus	16023	16262	16050 16113 16255	11323670
AF336657	Guinean N'Dama	West Africa	Bos taurus	16023	16262	16050 16113 16248d 16255	11323670
AF336658	Guinean N'Dama	West Africa	Bos taurus	16023	16262	16050 16058 16113 16255	11323670
AF336659	Guinean N'Dama	West Africa	Bos taurus	16023	16262	16050 16113 16255	11323670
AF336660	Guinean N'Dama	West Africa	Bos taurus	16023	16262	16050 16113 16255	11323670
AF336661	Guinean N'Dama	West Africa	Bos taurus	16023	16262	16050 16085 16113 16255	11323670
AF336662	Guinean N'Dama	West Africa	Bos taurus	16023	16262	16113 16141 16255	11323670
AF336663	Guinean N'Dama	West Africa	Bos taurus	16023	16262	16050 16084 16085 16113 16255	11323670
AF336664	Somba	West Africa	Bos taurus	16023	16262	16050 16058 16113 16122 16143 16255	11323670
AF336665	Somba	West Africa	Bos taurus	16023	16262	16050 16113 16255	11323670
AF336666	Somba	West Africa	Bos taurus	16023	16262	16050 16113 16255	11323670
AF336667	Somba	West Africa	Bos taurus	16023	16262	16050 16113 16248 16255	11323670
AF336668	Somba	West Africa	Bos taurus	16023	16262	16050 16113	11323670
AF336669	Somba	West Africa	Bos taurus	16023	16262	16050 16113 16255	11323670
AF336670	Somba	West Africa	Bos taurus	16023	16262	16050 16113 16255	11323670
AF336671	Somba	West Africa	Bos taurus	16023	16262	16050 16113 16255	11323670
AF336672	Somba	West Africa	Bos taurus	16023	16262	16050 16113 16141 16255	11323670
AF336673	Somba	West Africa	Bos taurus	16023	16262	16050 16113 16255	11323670
AF336674	Somba	West Africa	Bos taurus	16023	16262	16050 16113 16200	11323670
AF336675	Somba	West Africa	Bos taurus	16023	16262	16050 16113 16255	11323670
AF336676	Kuri	Cameroon	Bos taurus	16023	16262	16050 16113 16255	11323670
AF336677	Kuri	Cameroon	Bos taurus	16023	16262	16050 16113 16255	11323670
AF336678	Kuri	Cameroon	Bos taurus	16023	16262	16050 16113 16255	11323670
AF336679	Kuri	Cameroon	Bos taurus	16023	16262	16049 16050 16113 16122 16135 16255	11323670
AF336680	Kuri	Cameroon	Bos taurus	16023	16262	16050 16113 16255	11323670
AF336681	Kuri	Cameroon	Bos taurus	16023	16262	16050 16113 16255	11323670
AF336682	Kuri	Cameroon	Bos taurus	16023	16262	16050 16113 16121 16255	11323670
AF336683	Kuri	Cameroon	Bos taurus	16023	16262	16050 16107T 16113 16255	11323670
AF336684	Kuri	Cameroon	Bos taurus	16023	16262	16050 16088 16113 16255	11323670
AF336685	Kuri	Cameroon	Bos taurus	16023	16262	16050 16113 16247 16255	11323670
AF336686	Kuri	Cameroon	Bos taurus	16023	16262	16050 16113 16255	11323670
AF336687	Kapsiki	Cameroon	Bos taurus	16023	16262	16050 16113 16204 16255	11323670
AF336688	Kapsiki	Cameroon	Bos taurus	16023	16262	16050 16113 16204 16255	11323670
AF336689	Kapsiki	Cameroon	Bos taurus	16023	16262	16050 16113 16255	11323670
AF336690	Kapsiki	Cameroon	Bos taurus	16023	16262	16050 16079 16113 16131 16247 16255	11323670
AF336691	Kapsiki	Cameroon	Bos taurus	16023	16262	16050 16053 16084 16113 16255	11323670
AF336692	Kapsiki	Cameroon	Bos taurus	16023	16262	16050 16088 16113 16255	11323670
AF336693	Kapsiki	Cameroon	Bos taurus	16023	16262	16050 16113 16255	11323670
AF336694	Kapsiki	Cameroon	Bos taurus	16023	16262	16050 16113 16255	11323670
AF336695	Kapsiki	Cameroon	Bos taurus	16023	16262	16050 16113 16255	11323670
AF336696	Kapsiki	Cameroon	Bos taurus	16023	16262	16050 16113 16255	11323670
AF336697	Kapsiki	Cameroon	Bos taurus	16023	16262	16050 16113 16255	11323670
AF336698	Kapsiki	Cameroon	Bos taurus	16023	16262	16050 16113 16247 16255	11323670
AF336699	Namchi	Cameroon	Bos taurus	16023	16262	16050 16057 16113 16255	11323670
AF336700	Namchi	Cameroon	Bos taurus	16023	16262	16050 16057 16073 16113 16255	11323670
AF336701	Namchi	Cameroon	Bos taurus	16023	16262	16050 16057 16113 16126 16255	11323670
AF336702	Namchi	Cameroon	Bos taurus	16023	16262	16050 16113 16255	11323670
AF336703	Namchi	Cameroon	Bos taurus	16023	16262	16050 16255	11323670
AF336704	Namchi	Cameroon	Bos taurus	16023	16262	16050 16113 16126 16255	11323670
AF336705	Namchi	Cameroon	Bos taurus	16023	16262	16050 16113 16126 16255	11323670
AF336706	Namchi	Cameroon	Bos taurus	16023	16262	16050 16113 16126 16255	11323670
AF336707	Namchi	Cameroon	Bos taurus	16023	16262	16050 16113 16255	11323670
AF336708	Namchi	Cameroon	Bos taurus	16023	16262	16050 16113 16131 16138 16247 16255	11323670
AF336709	Namchi	Cameroon	Bos taurus	16023	16262	16050 16113 16123C 16255	11323670
AF336710	Namchi	Cameroon	Bos taurus	16023	16262	16050 16113 16255	11323670
AF336711	Butana	Sudan	Bos taurus	16023	16262	16050 16113 16255	11323670
AF336712	Butana	Sudan	Bos taurus	16023	16262	16050 16079 16113 16119 16247 16255	11323670
AF336713	Butana	Sudan	Bos taurus	16023	16262	16113 16255	11323670
AF336714	Butana	Sudan	Bos taurus	16023	16262	16050 16113 16139 16255	11323670
AF336715	Butana	Sudan	Bos taurus	16023	16262	16050 16051 16057 16085 16113 16248 16255	11323670
AF336716	Butana	Sudan	Bos taurus	16023	16262	16050 16084 16255	11323670
AF336717	Butana	Sudan	Bos taurus	16023	16262	16050 16079 16113 16119 16247 16255	11323670
AF336718	Egyptian	Egypt	Bos taurus	16023	16262	16050 16113 16255	11323670
AF336720	Egyptian	Egypt	Bos taurus	16023	16262	16049 16113 16122 16255	11323670
AF336721	Egyptian	Egypt	Bos taurus	16023	16262	16050 16113 16255	11323670
AF336723	Egyptian	Egypt	Bos taurus	16023	16262	16049 16113 16122 16255	11323670
AF336724	Egyptian	Egypt	Bos taurus	16023	16262	16049 16113 16122 16255	11323670
AF336726	Egyptian	Egypt	Bos taurus	16023	16262	16050 16255	11323670
AF336727	Egyptian	Egypt	Bos taurus	16023	16262	16050 16113 16255	11323670
AF336728	Egyptian	Egypt	Bos taurus	16023	16262	16050 16056 16113 16147 16255	11323670
AF336729	Kenana	Sudan	Bos taurus	16023	16262	16050 16113 16154 16255	11323670
AF336730	Kenana	Sudan	Bos taurus	16023	16262	16050 16113 16255	11323670
AF336731	Kenana	Sudan	Bos taurus	16023	16262	16050 16113 16154 16255	11323670
AF336732	Kenana	Sudan	Bos taurus	16023	16262	16050 16113 16255	11323670
AF336733	Kenana	Sudan	Bos taurus	16023	16262	16050 16113 16255	11323670
AF336734	Fulani	Africa, Sahel	Bos taurus	16023	16262	16050 16113 16255	11323670
AF336735	Fulani	Africa, Sahel	Bos taurus	16023	16262	16050 16085 16113 16255	11323670
AF336736	Fulani	Africa, Sahel	Bos taurus	16023	16262	16050 16113 16255	11323670
AF336737	Fulani	Africa, Sahel	Bos taurus	16023	16262	16050 16113 16255	11323670
AF361447	Holstein-Friesian	New Zealand	Bos taurus	15779	364	169 221+C 15932 16050 16113 16122 16255	10084977
AF361450	Holstein-Friesian	New Zealand	Bos taurus	15779	364	169 221+C 15814 16022 16050 16056 16113 16247 16255	10084977
AF361453	Holstein-Friesian	Europe	Bos taurus	15779	359	169 221+C 15814 16022 16050 16056 16113 16247 16255	12399392
AF361454	Holstein-Friesian	Europe	Bos taurus	15779	359	144 169 221+C 16049 16050 16113 16255	12399392
AF361457	Holstein-Friesian	Europe	Bos taurus	15779	359	169 16022 16050 16113 16148 16255	12399392
AF361458	Holstein-Friesian	Europe	Bos taurus	15779	359	169 16050 16057 16113 16255	12399392
AF361459	Holstein-Friesian	Europe	Bos taurus	15779	359	169 221+C 15965 16022 16050 16113 16148 16255	12399392
AF361461	Holstein-Friesian	Europe	Bos taurus	15779	359	169 221+C 16022 16050 16076 16113 16148 16255	12399392
AF361465	European Cattle	Europe	Bos taurus	15779	364	169 190 221+C 364C 16022 16050 16053 16056 16113 16255 16316 16317	Unpublished
AF361467	European Cattle	Europe	Bos taurus	15779	364	169 221+C 305N 347N 15957N 16050 16113 16121 16122 16193N 16255	Unpublished
AF389173	New Zealand Jersey	New Zealand	Bos taurus	15732	364	169 221+C 351d 16022 16050 16057 16068 16113 16255	Unpublished
AF389175	New Zealand Jersey	New Zealand	Bos taurus	15741	364	169 221+C 16050 16057 16113 16255	Unpublished
AF389176	New Zealand Jersey	New Zealand	Bos taurus	15726	364	169 221+C 351+G 16022 16050 16113 16148 16255	Unpublished
AF389178	New Zealand Jersey	New Zealand	Bos taurus	15726	364	169 221+C 16022 16050 16057 16068 16113 16255	Unpublished
AF389184	New Zealand Jersey	New Zealand	Bos taurus	15735	364	169 221+C 16050 16113 16121 16122 16255	Unpublished
AF389186	New Zealand Jersey	New Zealand	Bos taurus	15735	364	169 190 221+C 16022 16050 16055 16056 16113 16255 16316	Unpublished
AF409050	Cheju Yellow	Korea	Bos taurus	15792	363	106 169 16050 16255	12670023
AF409053	Cheju Yellow	Korea	Bos taurus	15792	363	106 169 16050 16255	12670023
AF499239	Hanwoo	Korea	Bos taurus	15792	363	106 169 16050 16255	Unpublished
AF517798	Argentinean Creole	Argentina	Bos taurus	15605	77	16050 16113 16139 16147 16255	12547920
AF517802	Caracu	Brazil	Bos taurus	15605	77	16050 16053 16113 16122 16139 16196 16255	12547920
AF517803	Caracu	Brazil	Bos taurus	15605	77	16050 16053 16113 16122 16139 16196 16255	12547920
AF517804	Caracu	Brazil	Bos taurus	15605	77	16050 16053 16113 16122 16139 16196 16255	12547920
AF517805	Caracu	Brazil	Bos taurus	15605	77	16050 16053 16113 16122 16139 16196 16255	12547920
AF517806	Caracu	Brazil	Bos taurus	15605	77	16050 16053 16113 16122 16139 16196 16255 16301	12547920
AF517815	Mocho Nacional	Brazil	Bos taurus	15605	77	16050 16053 16113 16122 16139 16196 16255	12547920
AF517816	Mocho Nacional	Brazil	Bos taurus	15605	77	16050 16053 16113 16122 16139 16196 16255	12547920
AF517817	Mocho Nacional	Brazil	Bos taurus	15605	77	16050 16053 16113 16122 16139 16196 16255	12547920
AF517818	Mocho Nacional	Brazil	Bos taurus	15605	77	16050 16053 16113 16122 16139 16196 16255	12547920
AF517819	Pantaneiro	Brazil	Bos taurus	15605	77	16050 16053 16113 16122 16139 16196 16255	12547920
AF517820	Pantaneiro	Brazil	Bos taurus	15605	77	16050 16053 16113 16122 16139 16196 16255	12547920
AF517821	Pantaneiro	Brazil	Bos taurus	15605	77	16050 16053 16113 16122 16139 16196 16255	12547920
AF517822	Pantaneiro	Brazil	Bos taurus	15605	77	16050 16053 16113 16122 16139 16196 16255	12547920
AF517823	Pantaneiro	Brazil	Bos taurus	15605	77	16050 16053 16113 16122 16139 16196 16255	12547920
AF517824	Pantaneiro	Brazil	Bos taurus	15605	77	16050 16053 16113 16122 16139 16196 16255	12547920
AF517825	Pantaneiro	Brazil	Bos taurus	15605	77	49G 16050 16053 16057 16113 16122 16139 16196 16255 16316	12547920
AF531404	Argentinean Creole	Argentina	Bos taurus	15960	312	169 173 221+C 16011 16050 16083 16113 16119 16167 16255	13929625
AF531405	Bolivian Creole	Bolivia	Bos taurus	15960	312	36 169 201 16050 16083 16113 16119 16167 16255	13929625
AF531406	Argentinean Creole	Argentina	Bos taurus	15960	312	61 73 169 173 221+C 16011 16050 16075 16083 16113 16119 16167 16255	13929625
AF531407	Bolivian Creole	Bolivia	Bos taurus	15960	312	169 173 221+C 263 16011 16050 16083 16113 16119 16167 16255 16304	13929625
AF531408	Bolivian Creole	Bolivia	Bos taurus	15960	312	169 173 191C 221+C 16011 16050 16083 16113 16119 16167 16255	13929625
AF531409	Bolivian Creole	Bolivia	Bos taurus	15960	312	106 169 16050 16083 16113 16119 16167 16255	13929625
AM261623	Unknown	Unknown	Bos taurus	15682	16183	15698T 16022 16050 16113	17373450
AY029268	Enderby Island Shorthorn	New Zealand	Bos taurus	15781	364	96G 169 221+C 364C 15965 16022 16050 16113 16148 16234N 16247 16255	10355689
AY235749	Antiguan Creole	Antigua	Bos taurus	16023	16262	16050 16053 16113 16122 16139 16196 16255	13929625
AY235752	Guadeloupe Creole	Guadeloupe	Bos taurus	16023	16262	16050 16053 16113 16122 16139 16196 16255	13929625
AY235753	Guadeloupe Creole	Guadeloupe	Bos taurus	16023	16262	16050 16053 16113 16122 16139 16196 16255	13929625
AY235755	Guadeloupe Creole	Guadeloupe	Bos taurus	16023	16262	16050 16053 16113 16122 16139 16196 16255	13929625
AY235758	Guadeloupe Creole	Guadeloupe	Bos taurus	16023	16262	16050 16053 16113 16122 16139 16196 16255	13929625
AY235761	Guadeloupe Creole	Guadeloupe	Bos taurus	16023	16262	16050 16053 16113 16122 16139 16196 16255	13929625
AY235762	Guadeloupe Creole	Guadeloupe	Bos taurus	16023	16262	16050 16053 16113 16122 16139 16196 16255	13929625
AY235763	Guadeloupe Creole	Guadeloupe	Bos taurus	16023	16262	16050 16053 16113 16122 16139 16196 16255	13929625
AY235764	Guadeloupe Creole	Guadeloupe	Bos taurus	16023	16262	16050 16053 16113 16122 16139 16196 16255	13929625
AY235765	Guadeloupe Creole	Guadeloupe	Bos taurus	16023	16262	16050 16053 16113 16122 16139 16196 16255	13929625
AY235767	Guadeloupe Creole	Guadeloupe	Bos taurus	16023	16262	16050 16053 16113 16122 16139 16196 16255	13929625
AY235769	Guadeloupe Creole	Guadeloupe	Bos taurus	16023	16262	16050 16053 16113 16122 16139 16196 16255	13929625
AY235770	Guadeloupe Creole	Guadeloupe	Bos taurus	16023	16262	16050 16053 16113 16122 16139 16196 16255	13929625
AY235772	Guadeloupe Creole	Guadeloupe	Bos taurus	16023	16262	16050 16113 16255	13929625
AY235773	Guadeloupe Creole	Guadeloupe	Bos taurus	16023	16262	16050 16053 16113 16122 16139 16196 16255	13929625
AY235776	Guadeloupe Creole	Guadeloupe	Bos taurus	16023	16262	16050 16053 16113 16122 16139 16196 16255	13929625
AY235789	St. Lucia Creole	St. Lucia	Bos taurus	16023	16262	16050 16053 16113 16122 16139 16196 16231 16255	13929625
AY235791	Nelore	Brazil	Bos taurus	16023	16262	16050 16053 16113 16122 16139 16196 16255	13929625
AY235792	Nelore	Brazil	Bos taurus	16023	16262	16050 16113 16195 16255	13929625
AY235795	Nelore	Brazil	Bos taurus	16023	16262	16050 16053 16113 16122 16139 16196 16255	13929625
AY235798	Nelore	Brazil	Bos taurus	16023	16262	16050 16053 16113 16122 16139 16196 16255	13929625
AY235799	Nelore	Brazil	Bos taurus	16023	16262	16050 16113 16195 16255	13929625
AY235800	Nelore	Brazil	Bos taurus	16023	16262	16050 16113 16195 16255	13929625
AY327891	Dahomey miniature	Europe	Bos taurus	15887	16285	16022 16050 16113 16196N 16255	15771741
AY378138	Butana	Kenya	Bos taurus	15792	363	119 169 16050 16113 16122 16247 16255	Unpublished
AY378140	Butana	Kenya	Bos taurus	15792	363	169 221+C 16050 16113 16122 16255	Unpublished
AY378141	N'Dama	Nigeria	Bos taurus	15792	363	106 169 221+C 327 16050 16113 16135 16255	Unpublished
AY378142	N'Dama	Nigeria	Bos taurus	15792	363	169 16113 16141 16255 16301	Unpublished
AY378144	Friesian	Europe	Bos taurus	15792	363	169 221+C 16022 16050 16056 16113 16255	Unpublished
AY378145	Friesian	Europe	Bos taurus	15792	363	169 221+C 16022 16050 16113 16255 16301	Unpublished
AY426319	Guadeloupe Creole	Guadeloupe	Bos taurus	16023	16262	16050 16053 16113 16116 16122 16139 16196 16255	15388773
AY426320	Guadeloupe Creole	Guadeloupe	Bos taurus	16023	16262	16050 16053 16074 16113 16122 16139 16196 16255	15388773
AY426321	Guadeloupe Creole	Guadeloupe	Bos taurus	16023	16262	16050 16113 16133 16164 16165 16195 16255	15388773
AY444385	Blanco Oreginegro	Colombia	Bos taurus	15969	16324	15979T 16050 16110 16113 16139 16255	14668394
AY444389	Blanco Oreginegro	Colombia	Bos taurus	15969	16324	15979T 16022 16050 16055 16113 16255	14668394
AY444390	Blanco Oreginegro	Colombia	Bos taurus	15969	16324	15979T 16050 16113 16185 16255	14668394
AY444392	Blanco Oreginegro	Colombia	Bos taurus	15969	16324	15979T 16050 16110 16113 16139 16255	14668394
AY444404	Casanareno	Colombia	Bos taurus	15969	16324	15979T 16050 16113 16139 16147 16255	14668394
AY444406	Chino Santandereano	Colombia	Bos taurus	15969	16324	15979T 16050 16113 16139 16147 16255	14668394
AY444409	Chino Santandereano	Colombia	Bos taurus	15969	16324	15979T 16050 16084 16113 16139 16255	14668394
AY444414	Harton del Valle	Colombia	Bos taurus	15969	16324	15979T 16022 16050 16055 16113 16255	14668394
AY444416	Harton del Valle	Colombia	Bos taurus	15969	16324	15979T 16022 16050 16055 16113 16255	14668394
AY444417	Harton del Valle	Colombia	Bos taurus	15969	16324	15979T 16050 16084 16113 16139 16247 16255	14668394
AY444418	Harton del Valle	Colombia	Bos taurus	15969	16324	15979T 16050 16113 16200 16248 16255	14668394
AY444426	Harton del Valle	Colombia	Bos taurus	15991	16324	16050 16113 16200 16248 16255	14668394
AY444428	Harton del Valle	Colombia	Bos taurus	15969	16324	15979T 16022 16050 16055 16113 16255	14668394
AY444429	Harton del Valle	Colombia	Bos taurus	15969	16324	15979T 16050 16113 16255	14668394
AY444431	Harton del Valle	Colombia	Bos taurus	15969	16324	15979T 16022 16050 16055 16113 16255	14668394
AY444435	Romosinuano	Colombia	Bos taurus	15969	16324	15979T 16022 16050 16113 16255	14668394
AY444438	Romosinuano	Colombia	Bos taurus	15969	16324	15979T 16050 16113 16139 16147 16255	14668394
AY444443	Romosinuano	Colombia	Bos taurus	15969	16307	15979T 16022 16050 16113 16255	14668394
AY444447	Romosinuano	Colombia	Bos taurus	15969	16324	15979T 16050 16113 16255	14668394
AY444450	Romosinuano	Colombia	Bos taurus	15969	16324	15979T 16050 16073 16113 16255	14668394
AY444452	Romosinuano	Colombia	Bos taurus	15969	16324	15979T 16022 16050 16113 16255	14668394
AY444466	San Martinero	Colombia	Bos taurus	15969	16324	15979T 16050 16113 16139 16147 16255	14668394
AY444476	Costeno con Cuernos	Colombia	Bos taurus	15969	16324	15979T 16050 16073 16113 16255	14668394
AY444479	Costeno con Cuernos	Colombia	Bos taurus	15969	16324	15979T 16050 16084 16113 16139 16255	14668394
AY444482	Costeno con Cuernos	Colombia	Bos taurus	15969	16324	15979T 16050 16113 16195 16255	14668394
AY444484	Costeno con Cuernos	Colombia	Bos taurus	15969	16324	15979T 16050 16073 16113 16255	14668394
AY444485	Costeno con Cuernos	Colombia	Bos taurus	15969	16324	15979T 16050 16084 16113 16139 16255	14668394
AY700424	Calvana	Italy	Bos taurus	16042	16262	16113 16248 16255	17301019
AY700428	Calvana	Italy	Bos taurus	16042	16262	16113 16248 16255	17301019
AY700432	Cinisara	Italy	Bos taurus	16042	16262	16050 16113 16255	17301019
AY700466	Italian Podolian	Italy	Bos taurus	16042	16262	16050 16113 16255	17301019
AY700470	Italian Podolian	Italy	Bos taurus	16042	16262	16050 16113 16255	17301019
AY700485	Chianina	Italy	Bos taurus	16042	16262	16050 16076 16113 16115 16255	17301019
AY700488	Chianina	Italy	Bos taurus	16042	16262	16050 16113 16255	17301019
AY700492	Chianina	Italy	Bos taurus	16042	16262	16113 16255	17301019
AY700493	Chianina	Italy	Bos taurus	16042	16262	16050 16113 16255	17301019
AY700500	Chianina	Italy	Bos taurus	16042	16262	16113 16255	17301019
AY700507	Maremmana	Italy	Bos taurus	16042	16262	16050 16113 16255	17301019
AY700519	Italian Red Pied	Italy	Bos taurus	16042	16262	16050 16113 16255	17301019
AY700531	Piedmontese	Italy	Bos taurus	16042	16262	16050 16051 16113 16247 16255	17301019
AY847198	ancient bone specimen	Spain	Bos taurus	16042	16313	16050 16113 16159-16162N 16255	15941827
AY998841	Holstein	Europe	Bos taurus	15792	364	169 364C 16022 16050 16056 16057 16113 16255	Unpublished
DQ166063	Zaosheng	China	Bos taurus	15792	364	169 221+C 332d 350T 364C 16050 16113 16255	17121603
DQ344926	Yanbian	China	Bos taurus	15792	362	169 16050 16092 16124 16218 16255	17121603
DQ515232	Greek brachykerati	Greece	Bos taurus	16023	16262	16050 16113 16255	16690747
DQ515342	Italian Red Pied	Italy	Bos taurus	16023	16262	16050 16113 16255	16690747
DQ515357	Cinisara	Italy	Bos taurus	16023	16262	16043C 16046A 16050 16113 16122 16247G 16249C 16255	16690747
DQ515366	Maremanna	Italy	Bos taurus	16023	16262	16050 16113 16255 16262C	16690747
DQ515370	Maremanna	Italy	Bos taurus	16023	16262	16050 16113 16255	16690747
DQ515410	East Anatolia	Turkey	Bos taurus	16023	16262	16050 16231 16255	16690747
DQ515413	South Anatolia	Turkey	Bos taurus	16023	16262	16050 16113 16131 16255	16690747
DQ515421	Alentejana	Portugal	Bos taurus	16023	16262	16050 16113 16255	16690747
DQ515422	Alentejana	Portugal	Bos taurus	16023	16262	16050 16113 16255	16690747
DQ515423	Alentejana	Portugal	Bos taurus	16023	16262	16050 16113 16255	16690747
DQ515424	Alentejana	Portugal	Bos taurus	16023	16262	16050 16113 16255	16690747
DQ515425	Alentejana	Portugal	Bos taurus	16023	16262	16050 16113 16255	16690747
DQ515426	Alentejana	Portugal	Bos taurus	16023	16262	16050 16113 16255	16690747
DQ515430	Alentejana	Portugal	Bos taurus	16023	16262	16113 16255	16690747
DQ515434	Alentejana	Portugal	Bos taurus	16023	16262	16113 16122 16127 16196 16200 16255	16690747
DQ515435	Alentejana	Portugal	Bos taurus	16023	16262	16113 16122 16127 16196 16200 16255	16690747
DQ515436	Alentejana	Portugal	Bos taurus	16023	16262	16113 16122 16127 16196 16200 16255	16690747
DQ515439	Alentejana	Portugal	Bos taurus	16023	16262	16050 16079 16113 16122 16127 16196 16200 16255	16690747
DQ515460	Asturiana Montana	Spain	Bos taurus	16023	16262	16101 16113 16116 16129C 16255	16690747
DQ515461	Asturiana Montana	Spain	Bos taurus	16023	16262	16050 16113 16139 16255	16690747
DQ515493	Berrenda Negro	Spain	Bos taurus	16023	16262	16050 16074 16108 16113 16255	16690747
DQ515498	Cardena Andaluza	Spain	Bos taurus	16023	16262	16050 16113 16200 16255	16690747
DQ515507	Garvonesa	Portugal	Bos taurus	16023	16262	16050 16113 16127 16255	16690747
DQ515508	Lidia/Brava	Portugal	Bos taurus	16023	16262	16050 16113 16255	16690747
DQ515509	Lidia/Brava	Portugal	Bos taurus	16023	16262	16050 16113 16255	16690747
DQ515510	Lidia/Brava	Portugal	Bos taurus	16023	16262	16050 16113 16255	16690747
DQ515511	Lidia/Brava	Portugal	Bos taurus	16023	16262	16050 16113 16255	16690747
DQ515512	Lidia/Brava	Portugal	Bos taurus	16023	16262	16050 16113 16255	16690747
DQ515513	Lidia	Spain	Bos taurus	16023	16262	16050 16113 16255	16690747
DQ515514	Lidia	Spain	Bos taurus	16023	16262	16050 16113 16255	16690747
DQ515515	Lidia	Spain	Bos taurus	16023	16262	16050 16113 16255	16690747
DQ515526	Lidia	Spain	Bos taurus	16023	16262	16050 16113 16200 16255	16690747
DQ515529	Lidia	Spain	Bos taurus	16023	16262	16050 16113 16152 16255	16690747
DQ515530	Lidia	Spain	Bos taurus	16023	16262	16050 16113 16147 16255	16690747
DQ515531	Lidia	Spain	Bos taurus	16023	16262	16050 16095 16113 16255	16690747
DQ515532	Mertolenga	Portugal	Bos taurus	16023	16262	16050 16113 16255	16690747
DQ515533	Mertolenga	Portugal	Bos taurus	16023	16262	16050 16113 16255	16690747
DQ515544	Mertolenga	Portugal	Bos taurus	16023	16262	16113 16255	16690747
DQ515553	Morucha	Spain	Bos taurus	16023	16262	16050 16113 16200 16255	16690747
DQ515555	Mostrenca	Spain	Bos taurus	16023	16262	16050 16113 16255	16690747
DQ515556	Morucha	Spain	Bos taurus	16023	16262	16050 16113 16255	16690747
DQ515557	Morucha	Spain	Bos taurus	16023	16262	16113 16255	16690747
DQ515573	Monchina	Spain	Bos taurus	16023	16262	16050 16113 16255	16690747
DQ515574	Monchina	Spain	Bos taurus	16023	16262	16050 16113 16255	16690747
DQ515592	Preta	Portugal	Bos taurus	16023	16262	16050 16113 16255	16690747
DQ515607	Blonde	Tunisia	Bos taurus	16023	16262	16050 16113 16255	16690747
DQ515608	Blonde	Tunisia	Bos taurus	16023	16262	16050 16113 16255	16690747
DQ515609	Blonde	Tunisia	Bos taurus	16023	16262	16050 16113	16690747
DQ515610	Blonde	Tunisia	Bos taurus	16023	16262	16050 16113 16122 16196 16255	16690747
DQ515611	Blonde	Tunisia	Bos taurus	16023	16262	16050 16053 16113 16122 16133 16196 16255	16690747
DQ515612	Blonde	Tunisia	Bos taurus	16023	16262	16050 16053 16113 16122 16133 16196 16255	16690747
DQ515613	Blonde	Tunisia	Bos taurus	16023	16262	16050 16113 16154 16204 16255	16690747
DQ515614	Blonde	Tunisia	Bos taurus	16023	16262	16050 16113 16154 16204 16255	16690747
DQ515615	Blonde	Tunisia	Bos taurus	16023	16262	16050 16113 16122 16154 16255	16690747
DQ515616	Blonde	Tunisia	Bos taurus	16023	16262	16050 16113 16138	16690747
DQ515617	Blonde	Tunisia	Bos taurus	16023	16262	16049 16050 16075T 16084 16113 16122 16138 16195T 16232 16247 16248 16255 16260	16690747
DQ515618	Blonde	Tunisia	Bos taurus	16023	16262	16050 16104 16113 16247 16255	16690747
DQ515619	Blonde	Tunisia	Bos taurus	16023	16262	16050 16113 16122 16255	16690747
DQ515620	Baladi	Egypt	Bos taurus	16023	16262	16050 16113 16255	16690747
DQ515621	Baladi	Egypt	Bos taurus	16023	16262	16050 16113 16255	16690747
DQ515622	Baladi	Egypt	Bos taurus	16023	16262	16050 16113 16255	16690747
DQ515623	Baladi	Egypt	Bos taurus	16023	16262	16050 16113 16255	16690747
DQ515624	Baladi	Egypt	Bos taurus	16023	16262	16050 16113 16255	16690747
DQ515625	Baladi	Egypt	Bos taurus	16023	16262	16050 16113 16255	16690747
DQ515629	Baladi	Egypt	Bos taurus	16023	16262	16050 16113 16122 16255	16690747
DQ515636	Baladi	Egypt	Bos taurus	16023	16262	16050 16255 16257A	16690747
DQ515637	Baladi	Egypt	Bos taurus	16023	16262	16050 16055 16113 16141 16231 16255	16690747
DQ515639	Baladi	Egypt	Bos taurus	16023	16262	16050 16112 16113 16122 16255	16690747
DQ515640	Baladi	Egypt	Bos taurus	16023	16262	16050 16113 16255 16257A	16690747
DQ515641	Blonde Atlas	Morocco	Bos taurus	16023	16262	16050 16113	16690747
DQ515642	Blonde Atlas	Morocco	Bos taurus	16023	16262	16050 16113 16255 1626	16690747
DQ515643	Blonde Atlas	Morocco	Bos taurus	16023	16262	16050 16068 16077 16113 16255	16690747
DQ515644	Blonde Atlas	Morocco	Bos taurus	16023	16262	16050 16113 16141 16231 16255	16690747
DQ515645	Blonde Atlas	Morocco	Bos taurus	16023	16262	16050 16051 16085 16108 16122 16255	16690747
DQ515647	Blonde Atlas	Morocco	Bos taurus	16023	16262	16050 16113 16250 16255	16690747
DQ515648	Blonde Atlas	Morocco	Bos taurus	16023	16262	16050 16113 16119 16255	16690747
DQ515649	Blonde Atlas	Morocco	Bos taurus	16023	16262	16050 16113 16119 16255	16690747
DQ515650	Blonde Atlas	Morocco	Bos taurus	16023	16262	16048 16050 16113 16139 16231 16255	16690747
DQ515651	Olmez	Morocco	Bos taurus	16023	16262	16050 16113 16119 16255	16690747
DQ515652	Olmez	Morocco	Bos taurus	16023	16262	16050 16113 16119 16255	16690747
DQ515653	Olmez	Morocco	Bos taurus	16023	16262	16048 16050 16113 16139 16231 16255	16690747
DQ515654	Olmez	Morocco	Bos taurus	16023	16262	16048 16050 16113 16139 16231 16255	16690747
DQ515655	Olmez	Morocco	Bos taurus	16023	16262	16048 16050 16113 16139 16231 16255	16690747
DQ515656	Olmez	Morocco	Bos taurus	16023	16262	16048 16050 16113 16139 16231 16255	16690747
DQ515657	Olmez	Morocco	Bos taurus	16023	16262	16048 16050 16113 16139 16231 16255	16690747
DQ515658	Olmez	Morocco	Bos taurus	16023	16262	16048 16050 16113 16139 16231 16255	16690747
DQ515659	Olmez	Morocco	Bos taurus	16023	16262	16048 16050 16113 16139 16231 16255	16690747
DQ515660	Olmez	Morocco	Bos taurus	16023	16262	16048 16050 16113 16139 16231 16255	16690747
DQ515661	Olmez	Morocco	Bos taurus	16023	16262	16048 16050 16113 16139 16231 16255	16690747
DQ515662	Olmez	Morocco	Bos taurus	16023	16262	16048 16050 16113 16139 16231 16255	16690747
DQ515663	Olmez	Morocco	Bos taurus	16023	16262	16050 16113 16122 16125 16196 16255	16690747
DQ515664	Olmez	Morocco	Bos taurus	16023	16262	16050 16113 16122 16125 16196 16255	16690747
DQ515665	Olmez	Morocco	Bos taurus	16023	16262	16050 16113 16122 16125 16196 16255	16690747
DQ515666	Olmez	Morocco	Bos taurus	16023	16262	16050 16113 16122 16125 16196 16255	16690747
DQ515667	Olmez	Morocco	Bos taurus	16023	16262	16050 16113 16122 16125 16196 16255	16690747
DQ515668	Olmez	Morocco	Bos taurus	16023	16262	16050 16113 16122 16125 16196 16255	16690747
DQ515669	Olmez	Morocco	Bos taurus	16023	16262	16050 16113 16122 16125 16196 16255	16690747
DQ515670	Olmez	Morocco	Bos taurus	16023	16262	16050 16074 16113 16231 16255	16690747
DQ515671	Olmez	Morocco	Bos taurus	16023	16262	16050 16109 16113 16255	16690747
DQ515673	Olmez	Morocco	Bos taurus	16023	16262	16050 16113 16255	16690747
DQ515674	Tidili	Morocco	Bos taurus	16023	16262	16050 16113 16255	16690747
DQ515675	Tidili	Morocco	Bos taurus	16023	16262	16050 16113 16255	16690747
DQ515676	Tidili	Morocco	Bos taurus	16023	16262	16050 16113 16255	16690747
DQ515677	Tidili	Morocco	Bos taurus	16023	16262	16050 16113 16255	16690747
DQ515678	Tidili	Morocco	Bos taurus	16023	16262	16050 16113 16255	16690747
DQ515679	Tidili	Morocco	Bos taurus	16023	16262	16050 16113 16255	16690747
DQ515680	Tidili	Morocco	Bos taurus	16023	16262	16050 16113 16255	16690747
DQ515681	Tidili	Morocco	Bos taurus	16023	16262	16050 16113 16255	16690747
DQ515682	Tidili	Morocco	Bos taurus	16023	16262	16050 16113 16255	16690747
DQ515683	Tidili	Morocco	Bos taurus	16023	16262	16050 16113 16255	16690747
DQ515684	Tidili	Morocco	Bos taurus	16023	16262	16050 16113 16255	16690747
DQ515685	Tidili	Morocco	Bos taurus	16023	16262	16050 16113 16255	16690747
DQ515686	Tidili	Morocco	Bos taurus	16023	16262	16050 16113 16255	16690747
DQ515687	Tidili	Morocco	Bos taurus	16023	16262	16050 16113 16255	16690747
DQ515688	Tidili	Morocco	Bos taurus	16023	16262	16050 16113 16255	16690747
DQ515689	Tidili	Morocco	Bos taurus	16023	16262	16050 16113 16255	16690747
DQ515690	Tidili	Morocco	Bos taurus	16023	16262	16050 16113 16255	16690747
DQ515691	Tidili	Morocco	Bos taurus	16023	16262	16048 16050 16113 16139 16231 16255	16690747
DQ515692	Tidili	Morocco	Bos taurus	16023	16262	16048 16050 16113 16139 16231 16255	16690747
DQ515693	Tidili	Morocco	Bos taurus	16023	16262	16050 16057 16108 16113 16255	16690747
DQ515694	Tidili	Morocco	Bos taurus	16023	16262	16050 16057 16108 16113 16255	16690747
DQ515695	Tidili	Morocco	Bos taurus	16023	16262	16050 16080 16113	16690747
DQ515696	Tidili	Morocco	Bos taurus	16023	16262	16050 16080 16113	16690747
DQ515697	Tidili	Morocco	Bos taurus	16023	16262	16050 16068 16113 16255	16690747
DQ515698	Tidili	Morocco	Bos taurus	16023	16262	16050 16075 16113	16690747
DQ515699	Algeria Local	Algeria	Bos taurus	16023	16262	16050 16113 16255	16690747
DQ515700	Algeria Local	Algeria	Bos taurus	16023	16262	16050 16113 16255	16690747
DQ515701	Algeria Local	Algeria	Bos taurus	16023	16262	16050 16113 16255	16690747
DQ515702	Algeria Local	Algeria	Bos taurus	16023	16262	16050 16067 16073 16075T 16084 16092 16113 16124 16138 16231 16232 16247 16248 16260	16690747
DQ515703	Algeria Local	Algeria	Bos taurus	16023	16262	16050 16113 16122 16154 16255	16690747
DQ515704	Algeria Local	Algeria	Bos taurus	16023	16262	16050 16113 16138	16690747
DQ515705	Algeria Local	Algeria	Bos taurus	16023	16262	16050 16113 16122 16255	16690747
DQ515706	Algeria Local	Algeria	Bos taurus	16023	16262	16050 16113 16122 16255	16690747
DQ515707	Algeria Local	Algeria	Bos taurus	16023	16262	16050 16113	16690747
DQ515708	Algeria Local	Algeria	Bos taurus	16023	16262	16050 16113 16255 16260	16690747
DQ515709	Algeria Local	Algeria	Bos taurus	16023	16262	16050 16057 16108 16113 16255	16690747
DQ515710	Algeria Local	Algeria	Bos taurus	16023	16262	16050 16057 16108 16113 16255	16690747
DQ515711	Algeria Local	Algeria	Bos taurus	16023	16262	16050 16057 16108 16113 16255	16690747
DQ515712	Algeria Local	Algeria	Bos taurus	16023	16262	16050 16113 16247 16255	16690747
DQ515713	Algeria Local	Algeria	Bos taurus	16023	16262	16050 16107T 16113 16255	16690747
DQ515714	Algeria Local	Algeria	Bos taurus	16023	16262	16050 16113 16255 16257A	16690747
DQ515715	Algeria Local	Algeria	Bos taurus	16023	16262	16050 16084 16113	16690747
DQ515716	Algeria Local	Algeria	Bos taurus	16023	16262	16050 16063 16084 16113	16690747
DQ515717	Algeria Local	Algeria	Bos taurus	16023	16262	16050 16063 16084 16113	16690747
DQ515718	Algeria Local	Algeria	Bos taurus	16023	16262	16050 16113 16129T 16254T 16255 16258A	16690747
DQ515719	Algeria Local	Algeria	Bos taurus	16023	16262	16050 16113 16120 16125 16148 16254T 16255 16258A	16690747
DQ515720	Algeria Local	Algeria	Bos taurus	16023	16262	16050 16113 16120 16254T 16255 16258A	16690747
DQ515721	Libya Local	Libya	Bos taurus	16023	16262	16050 16113 16255	16690747
DQ515722	Libya Local	Libya	Bos taurus	16023	16262	16050 16113 16255	16690747
DQ515723	Libya Local	Libya	Bos taurus	16023	16262	16050 16113	16690747
DQ515724	Libya Local	Libya	Bos taurus	16023	16262	16050 16113	16690747
DQ515725	Libya Local	Libya	Bos taurus	16023	16262	16050 16057 16113 16255	16690747
DQ515727	Libya Local	Libya	Bos taurus	16023	16262	16050 16113 16122 16125 16196 16255	16690747
DQ515728	Libya Local	Libya	Bos taurus	16023	16262	16050 16074 16113 16231 16255	16690747
DQ515729	Libya Local	Libya	Bos taurus	16023	16262	16050 16113 16147 16255	16690747
DQ515730	Libya Local	Libya	Bos taurus	16023	16262	16050 16113 16147 16255	16690747
DQ515731	Libya Local	Libya	Bos taurus	16023	16262	16050 16113 16122 16255	16690747
DQ515732	Libya Local	Libya	Bos taurus	16023	16262	16050 16113 16255 16257A	16690747
DQ515733	Libya Local	Libya	Bos taurus	16023	16262	16050 16113 16231 16247 16255	16690747
DQ515734	Libya Local	Libya	Bos taurus	16023	16262	16050 16113 16139	16690747
DQ515736	Libya Local	Libya	Bos taurus	16023	16262	16050 16113 16255 16261A	16690747
DQ515737	Libya Local	Libya	Bos taurus	16023	16262	16050 16109 16113 16248 16255	16690747
DQ515738	Libya Local	Libya	Bos taurus	16023	16262	16050 16109 16113 16248 16255	16690747
DQ515739	Libya Local	Libya	Bos taurus	16023	16262	16050 16255 16257A	16690747
DQ515740	Libya Local	Libya	Bos taurus	16023	16262	16050 16055 16113 16141 16231 16255	16690747
DQ515741	Libya Local	Libya	Bos taurus	16023	16262	16047T 16050 16058 16113	16690747
DQ515745	Baggara	Sudan	Bos taurus	16023	16262	16050 16082 16113 16121 16255	16690747
DQ515746	Baggara	Sudan	Bos taurus	16023	16262	16050 16082 16113 16121 16248 16255	16690747
DQ515747	Baggara	Sudan	Bos taurus	16023	16262	16055 16082 16113 16121 16255	16690747
DQ515748	Baggara	Sudan	Bos taurus	16023	16262	16082 16113 16121 16138 16255	16690747
DQ515749	Baggara	Sudan	Bos taurus	16023	16262	16050 16082 16113 16121 16248 16255	16690747
DQ515750	Baggara	Sudan	Bos taurus	16023	16262	16050 16082 16113 16121 16248 16255	16690747
DQ515751	Baggara	Sudan	Bos taurus	16023	16262	16050 16113 16122 16255	16690747
DQ515752	Baggara	Sudan	Bos taurus	16023	16262	16050 16057 16108 16113 16255	16690747
DQ515753	Baggara	Sudan	Bos taurus	16023	16262	16050 16057 16108 16113 16121 16255	16690747
DQ515754	Baggara	Sudan	Bos taurus	16023	16262	16050 16057 16108 16113 16121 16255	16690747
DQ515755	Baggara	Sudan	Bos taurus	16023	16262	16050 16084 16255	16690747
DQ515756	Baggara	Sudan	Bos taurus	16023	16262	16113 16247 16255	16690747
DQ520589	Red Angus	China	Bos taurus	15792	363	169 221+C 16022 16050 16113 16138 16247 16255	Unpublished
DQ520590	Red Angus	China	Bos taurus	15792	363	169 221+C 16022 16057 16068 16113 16255	Unpublished
DQ520591	Red Angus	China	Bos taurus	15792	363	169 221+C 16022 16050 16057 16113 16255 16301	Unpublished
DQ887766	Brahman	China	Bos indicus	15792	363	169 221+C 16022 16050 16084 16113 16255	Unpublished
DQ887767	Brahman	China	Bos indicus	15792	363	169 190 16022 16050 16056 16113 16255 16316	Unpublished
DQ887768	Brahman	China	Bos indicus	15792	363	169 16022 16050 16113 16255	Unpublished
EF151488	Mexican Creole	Mexico	Bos taurus	16023	16262	16050 16113 16255	Unpublished
EF151490	Mexican Creole	Mexico	Bos taurus	16023	16262	16050 16113 16139 16147 16255	Unpublished
EF151495	Unknown	Argentina	Bos taurus	16023	16262	16049 16050 16113 16255	Unpublished
EF151499	Texas Longhorn	Argentina	Bos taurus	16023	16262	16049 16050 16113 16255	Unpublished
EF153440	Criollo Valle Grande	Bolivia	Bos taurus	16023	16262	16050 16113 16255	Unpublished
EF153443	Criollo Valle Grande	Bolivia	Bos taurus	16023	16262	16050 16055 16113 16255	Unpublished
EF153444	Criollo Valle Grande	Bolivia	Bos taurus	16023	16262	16050 16113 16139 16247 16255	Unpublished
EF153445	Criollo Valle Grande	Bolivia	Bos taurus	16023	16262	16050 16113 16139 16147 16255	Unpublished
EF153446	Criollo Valle Grande	Bolivia	Bos taurus	16023	16262	16050 16084 16113 16139 16255	Unpublished
EF153718	Criollo Yacumeno	Bolivia	Bos taurus	16023	16262	16050 16113 16255	Unpublished
EF156458	Criollo Chaqueno	Bolivia	Bos taurus	16023	16262	16050 16113	Unpublished
EF173655	Criollo Patagonico	Argentina	Bos taurus	16023	16262	16050 16113 16200 16255	Unpublished
EF173657	Criollo Patagonico	Argentina	Bos taurus	16023	16262	16050 16083 16113 16119 16167 16255	Unpublished
EF186063	Tete cattle	Mozambique	Bos taurus	16023	16262	16050 16113 16255	Unpublished
EF186064	Tete cattle	Mozambique	Bos taurus	16023	16262	16050 16056 16057 16113 16255	Unpublished
EF186065	Tete cattle	Mozambique	Bos taurus	16023	16262	16050 16113 16197 16255	Unpublished
EF186066	Tete cattle	Mozambique	Bos taurus	16023	16262	16050 16057 16068 16109 16113 16255	Unpublished
EF186067	Tete cattle	Mozambique	Bos taurus	16023	16262	16050 16075 16113 16197 16255	Unpublished
EF186068	Tete cattle	Mozambique	Bos taurus	16023	16262	16050 16085 16113 16255	Unpublished
EF186069	Tete cattle	Mozambique	Bos taurus	16023	16262	16050 16056 16113 16255	Unpublished
EF186070	Tete cattle	Mozambique	Bos taurus	16023	16262	16049 16050 16113 16255	Unpublished
EF186071	Tete cattle	Mozambique	Bos taurus	16023	16262	16050 16057 16113 16255	Unpublished
EF186072	Tete cattle	Mozambique	Bos taurus	16023	16262	16050 16113 16148 16255	Unpublished
EF186073	Tete cattle	Mozambique	Bos taurus	16023	16262	16049 16050 16113 16142 16255	Unpublished
EF186074	Tete cattle	Mozambique	Bos taurus	16023	16262	16049 16050 16051 16113 16126 16255	Unpublished
EF199648	Mostrenca o Marismena	Spain	Bos taurus	16023	16262	16050 16113	Unpublished
EF199650	Mostrenca o Marismena	Spain	Bos taurus	16023	16262	16050 16113 16231 16255	Unpublished
EF199651	Nelore	Brazil	Bos taurus	16023	16262	16050 16053 16113 16122 16139 16196 16255	Unpublished
EF417961	Tong Jiang	China	Bos taurus	15792	362	106 169 351C 16050 16255	18246422
EF423769	Vaca Canaria	Spain	Bos taurus	16023	16262	16050 16113 16255	Unpublished
EF423773	Criollo Ecuatoriano	Ecuador	Bos taurus	16023	16262	16050 16113 16200 16248 16255	Unpublished
EF428232	Criollo Ecuatoriano	Ecuador	Bos taurus	16023	16262	16050 16113 16146 16231 16247 16255	Unpublished
EF563864	ancient bone and teeth remains	Europe	Bos taurus	16042	16313	16050 16110A 16113 16159-16163N 16255	Unpublished
EF563865	ancient bone and teeth remains	Europe	Bos taurus	16042	16313	16050 16074 16159-16163N 16255	Unpublished
EF563866	ancient bone and teeth remains	Europe	Bos taurus	16042	16313	16050 16113 16159-16163N 16255 16302	Unpublished
EU000168	Angone	Mozambique	Bos taurus	16042	16313	16050 16113 16121 16255	Unpublished
EU000169	Angone	Mozambique	Bos taurus	16042	16313	16050 16056 16113 16255	Unpublished
EU000170	Angone	Mozambique	Bos taurus	16042	16313	16050 16113 16197 16255	Unpublished
EU000171	Angone	Mozambique	Bos taurus	16042	16313	16050 16113 16122 16255	Unpublished
EU000172	Angone	Mozambique	Bos taurus	16042	16313	16050 16085 16113 16139 16255	Unpublished
EU014881	Angone	Mozambique	Bos taurus	16023	16313	16113 16255	Unpublished
EU014882	Angone	Mozambique	Bos taurus	16023	16313	16050 16056 16113 16255	Unpublished
EU014883	Angone	Mozambique	Bos taurus	16023	16313	16050 16113 16255	Unpublished
EU014884	Angone	Mozambique	Bos taurus	16023	16313	16050 16113 16121 16126 16133 16248 16255	Unpublished
EU014885	Angone	Mozambique	Bos taurus	16023	16313	16050 16074 16113 16247 16255	Unpublished
EU014886	Angone	Mozambique	Bos taurus	16023	16313	16050 16057 16068 16109 16113 16255	Unpublished
EU014887	Angone	Mozambique	Bos taurus	16023	16313	16050 16057 16068 16109 16113 16255	Unpublished
EU014888	Angone	Mozambique	Bos taurus	16023	16313	16050 16056 16057 16113 16255	Unpublished
EU014889	Angone	Mozambique	Bos taurus	16023	16313	16049 16050 16051 16113 16126 16255	Unpublished
EU014890	Angone	Mozambique	Bos taurus	16023	16313	16050 16087 16113 16255	Unpublished
EU014891	Landim	Mozambique	Bos taurus	16023	16313	16050 16057 16068 16113 16255	Unpublished
EU048389	Landim	Mozambique	Bos taurus	16023	16313	16050 16056 16113 16255	Unpublished
EU048390	Landim	Mozambique	Bos taurus	16023	16313	16050 16084 16113 16231 16255	Unpublished
EU048391	Landim	Mozambique	Bos taurus	16023	16313	16049 16050 16113 16255	Unpublished
EU048392	Landim	Mozambique	Bos taurus	16023	16313	16050 16113 16121 16122 16255	Unpublished
EU048393	Landim	Mozambique	Bos taurus	16023	16313	16050 16113 16195 16255	Unpublished
EU048394	Landim	Mozambique	Bos taurus	16023	16313	16050 16056 16057 16113 16255	Unpublished
EU048395	Landim	Mozambique	Bos taurus	16023	16313	16050 16056 16113 16255	Unpublished
EU048396	Landim	Mozambique	Bos taurus	16023	16313	16050 16056 16074 16113 16147	Unpublished
EU048397	Landim	Mozambique	Bos taurus	16023	16313	16050 16113 16148 16255	Unpublished
EU048398	Landim	Mozambique	Bos taurus	16023	16313	16050 16113 16121 16122 16255	Unpublished
EU048399	Landim	Mozambique	Bos taurus	16023	16313	16050 16113 16148 16255	Unpublished
EU048400	Landim	Mozambique	Bos taurus	16023	16313	16050 16113 16247 16255 16260	Unpublished
EU136037	Criollo Yacumeno	Bolivia	Bos taurus	16023	16313	16050 16113 16255	Unpublished
EU236958	Tete cattle	Mozambique	Bos taurus	16023	16313	16050 16113 16255	Unpublished
EU236959	Tete cattle	Mozambique	Bos taurus	16023	16313	16050 16113 16255	Unpublished
EU236960	Tete cattle	Mozambique	Bos taurus	16023	16313	16050 16056 16113 16255	Unpublished
EU236965	Mexican Creole	Mexico	Bos taurus	16023	16313	16050 16113 16139 16147 16255	Unpublished
EU236969	Florida Cracker	USA	Bos taurus	16023	16313	16049 16050 16113 16255	Unpublished
EU236970	Florida Cracker	USA	Bos taurus	16023	16313	16049 16050 16113 16255	Unpublished
EU236971	Florida Cracker	USA	Bos taurus	16023	16313	16049 16050 16113 16255	Unpublished
EU281383	Changbaidifang	China	Bos taurus	15762	363	106 169 15762C 15781d 16050 16255	20347826
EU281384	Changbaidifang	China	Bos taurus	15762	363	106 169 15762C 15781d 16050 16255	20347826
EU281525	Yanjiang	China	Bos taurus	15763	363	106 169 15781d 16050 16255	20347826
EU281534	Zhaotong	China	Bos taurus	15779	364	169 221+C 364C 16022 16113 16119	20347826
EU340447	Unknown	Argentina	Bos taurus	16023	16313	16050 16113	Unpublished
EU340449	Unknown	Argentina	Bos taurus	16023	16313	16050 16113 16231 16255	Unpublished
EU340451	Nelore	Brazil	Bos taurus	16023	16313	16050 16053 16113 16122 16139 16196 16255	Unpublished
EU340452	Nelore	Brazil	Bos taurus	16023	16313	16050 16053 16113 16122 16139 16196 16255	Unpublished
EU340453	Nelore	Brazil	Bos taurus	16023	16313	16050 16053 16113 16122 16139 16196 16255	Unpublished
EU340454	Nelore	Brazil	Bos taurus	16023	16313	16050 16053 16113 16122 16139 16196 16255	Unpublished
EU340455	Nelore	Brazil	Bos taurus	16023	16313	16050 16053 16113 16122 16139 16196 16255	Unpublished
EU340456	Nelore	Brazil	Bos taurus	16023	16313	16050 16053 16113 16122 16139 16196 16255	Unpublished
EU340457	Nelore	Brazil	Bos taurus	16023	16313	16050 16053 16113 16122 16139 16196 16255	Unpublished
EU352336	Criollo Patagonico	Argentina	Bos taurus	16023	16313	16050 16113 16200 16255	Unpublished
EU352337	Criollo Patagonico	Argentina	Bos taurus	16023	16313	16050 16083 16113 16119 16167 16255	Unpublished
EU352338	Criollo Patagonico	Argentina	Bos taurus	16023	16313	16050 16083 16113 16119 16167 16255	Unpublished
EU352339	Criollo Patagonico	Argentina	Bos taurus	16023	16313	16050 16083 16113 16119 16167 16255	Unpublished
EU373503	Lidia	Spain	Bos taurus	16019	201	169 16050 16255	18822101
EU373505	Lidia	Spain	Bos taurus	16019	201	169 16050 16073 16113 16248	18822101
EU373506	Lidia	Spain	Bos taurus	16019	201	169 16113 16255	18822101
FJ440722	Sheko	Ethiopia	Bos taurus	15792	363	169 16022 16050 16113 16255	19397526
FJ440723	Sheko	Ethiopia	Bos taurus	15792	363	169 16022 16050 16055 16113 16247 16255	19397526
FJ440724	Sheko	Ethiopia	Bos taurus	15792	363	178 16022 16050 16056 16113 16147 16255 16302	19397526
FJ440725	Sheko	Ethiopia	Bos taurus	15792	363	169 16050 16110 16113 16247 16255	19397526
FJ440726	Sheko	Ethiopia	Bos taurus	15792	363	169 16050 16113 16255	19397526
FJ440727	Sheko	Ethiopia	Bos taurus	15792	363	106 169 233 16022 16050 16068 16113 16255	19397526
FJ440728	Sheko	Ethiopia	Bos taurus	15792	363	169 16050 16113 16131 16260	19397526
FJ440729	Sheko	Ethiopia	Bos taurus	15792	363	169 16022 16050 16113 16255	19397526
FJ440730	Sheko	Ethiopia	Bos taurus	15792	363	169 16022 16050 16074 16113 16232 16255	19397526
FJ440731	Sheko	Ethiopia	Bos taurus	15792	363	169 16050 16113 16154 16255	19397526
FJ440732	Sheko	Ethiopia	Bos taurus	15792	363	169 16050 16113 16246 16247 16255	19397526
FJ440733	Raya-Azebo	Ethiopia	Bos indicus	15792	363	169 16022 16050 16113 16255	19397526
FJ440734	Raya-Azebo	Ethiopia	Bos indicus	15792	363	169 16022 16050 16113 16247 16255	19397526
FJ440735	Raya-Azebo	Ethiopia	Bos indicus	15792	363	169 16113 16255	19397526
FJ440736	Raya-Azebo	Ethiopia	Bos indicus	15792	363	169 190 16050 16108 16112 16113 16122 16195 16255	19397526
FJ440737	Raya-Azebo	Ethiopia	Bos indicus	15792	363	169 16022 16050 16085 16113 16255	19397526
FJ440738	Raya-Azebo	Ethiopia	Bos indicus	15792	363	169 16022 16050 16085 16113 16255	19397526
FJ440739	Raya-Azebo	Ethiopia	Bos indicus	15792	363	169 16022 16050 16084 16113 16255	19397526
FJ440740	Raya-Azebo	Ethiopia	Bos indicus	15792	363	169 16022 16050 16113 16255	19397526
FJ440741	Raya-Azebo	Ethiopia	Bos indicus	15792	363	169 16022 16050 16056 16113 16255	19397526
FJ440742	Raya-Azebo	Ethiopia	Bos indicus	15792	363	119 169 16050 16113 16122 16255 16301	19397526
FJ440743	Raya-Azebo	Ethiopia	Bos indicus	15792	363	169 16022 16050 16113 16247 16255	19397526
FJ440744	Raya-Azebo	Ethiopia	Bos indicus	15792	363	169 15830 16022 16050 16056 16113 16255	19397526
FJ440745	Boran	Ethiopia	Bos indicus	15792	363	169 16022 16050 16113 16255	19397526
FJ440746	Boran	Ethiopia	Bos indicus	15792	363	169 16022 16050 16113 16121 16163 16255	19397526
FJ440747	Boran	Ethiopia	Bos indicus	15792	363	106 169 16050 16113 16255 16302	19397526
FJ440748	Boran	Ethiopia	Bos indicus	15792	363	169 15952 16050 16113 16255	19397526
FJ440749	Boran	Ethiopia	Bos indicus	15792	363	169 16050 16113 16255	19397526
FJ440750	Boran	Ethiopia	Bos indicus	15792	363	169 15954 16022 16050 16113 16255	19397526
FJ440751	Boran	Ethiopia	Bos indicus	15792	363	169 16022 16050 16113 16255	19397526
FJ440752	Boran	Ethiopia	Bos indicus	15792	363	169 16022 16050 16113 16255	19397526
FJ440753	Boran	Ethiopia	Bos indicus	15792	363	169 16022 16050 16053 16085 16113 16255	19397526
FJ440754	Boran	Ethiopia	Bos indicus	15792	363	169 16050 16113 16116 16255	19397526
FJ440755	Boran	Ethiopia	Bos indicus	15792	363	169 190 15947 16022 16050 16113 16255	19397526
FJ440756	Arsi	Ethiopia	Bos indicus	15792	363	169 16022 16056 16057 16113 16147 16255	19397526
FJ440757	Arsi	Ethiopia	Bos indicus	15792	363	86 169 15954 16050 16113 16255	19397526
FJ440758	Arsi	Ethiopia	Bos indicus	15792	363	106 169 16050 16113 16255	19397526
FJ440759	Arsi	Ethiopia	Bos indicus	15792	363	169 16022 16050 16058 16113 16255	19397526
FJ440760	Arsi	Ethiopia	Bos indicus	15792	363	169 16022 16050 16113 16255	19397526
FJ440761	Arsi	Ethiopia	Bos indicus	15792	363	169 16022 16050 16056 16057 16075 16113 16255	19397526
FJ440762	Arsi	Ethiopia	Bos indicus	15792	363	169 15827 16022 16050 16113 16255	19397526
FJ440763	Arsi	Ethiopia	Bos indicus	15792	363	169 16022 16050 16113 16255	19397526
FJ440764	Arsi	Ethiopia	Bos indicus	15792	363	169 300 16022 16050 16055 16113 16148 16255	19397526
FJ440765	Arsi	Ethiopia	Bos indicus	15792	363	169 216 16022 16050 16056 16113 16248 16255	19397526
FJ440766	Arsi	Ethiopia	Bos indicus	15792	363	169 16022 16050 16057 16085 16113 16255 16301	19397526
FJ440767	Ambo	Ethiopia	Bos indicus	15792	363	169 16049 16050 16113 16255	19397526
FJ440768	Ambo	Ethiopia	Bos indicus	15792	363	169 16050 16113 16255	19397526
FJ440769	Ambo	Ethiopia	Bos indicus	15792	363	169 16022 16113 16147 16247 16255	19397526
FJ440770	Ambo	Ethiopia	Bos indicus	15792	363	8 169 16022 16050 16056 16057 16109 16113 16255	19397526
FJ440771	Ambo	Ethiopia	Bos indicus	15792	363	169 16022 16050 16113 16135 16255	19397526
FJ440772	Ambo	Ethiopia	Bos indicus	15792	363	106 169 16022 16050 16113 16255 16302	19397526
FJ440773	Ambo	Ethiopia	Bos indicus	15792	363	169 271 15883 16022 16050 16056 16113 16122 16255	19397526
FJ440774	Ambo	Ethiopia	Bos indicus	15792	363	169 190 16022 16028 16050 16056 16113 16138 16255	19397526
FJ440775	Ambo	Ethiopia	Bos indicus	15792	363	169 16050 16058 16113 16231 16255	19397526
FJ440776	Ambo	Ethiopia	Bos indicus	15792	363	169 16022 16050 16113 16255	19397526
FJ440777	Ambo	Ethiopia	Bos indicus	15792	363	169 16022 16050 16051 16085 16113 16248 16255 16301	19397526
FJ440778	Horro	Ethiopia	Bos indicus	15792	363	169 16022 16050 16113 16247 16255	19397526
FJ440779	Horro	Ethiopia	Bos indicus	15792	363	169 16022 16050 16085 16113 16119 16122 16255	19397526
FJ440780	Horro	Ethiopia	Bos indicus	15792	363	169 16022 16050 16113 16255	19397526
FJ440781	Horro	Ethiopia	Bos indicus	15792	363	169 16022 16050 16113 16255	19397526
FJ440782	Horro	Ethiopia	Bos indicus	15792	363	169 16050 16113 16255	19397526
FJ440783	Horro	Ethiopia	Bos indicus	15792	363	106 169 16022 16050 16113 16122 16147 16255	19397526
FJ440784	Horro	Ethiopia	Bos indicus	15792	363	169 16050 16110 16113 16255	19397526
FJ440785	Horro	Ethiopia	Bos indicus	15792	363	8 169 16022 16050 16056 16057 16109 16113 16255	19397526
FJ440786	Horro	Ethiopia	Bos indicus	15792	363	169 16050 16113 16255	19397526
FJ440787	Horro	Ethiopia	Bos indicus	15792	363	106 169 16022 16050 16056 16113 16255	19397526
FJ440788	Horro	Ethiopia	Bos indicus	15792	363	106 169 16022 16050 16113 16255	19397526
FJ440789	Horro	Ethiopia	Bos indicus	15792	363	169 282 16050 16085 16113 16200 16255	19397526
FJ440790	Horro	Ethiopia	Bos indicus	15792	363	169 16022 16113 16255	19397526
FJ440791	Ogaden	Ethiopia	Bos indicus	15792	363	106 169 16022 16050 16055 16056 16113 16248 16255	19397526
FJ440792	Ogaden	Ethiopia	Bos indicus	15792	363	166 169 16022 16050 16113 16121 16255	19397526
FJ440793	Ogaden	Ethiopia	Bos indicus	15792	363	169 16022 16050 16113 16255	19397526
FJ440794	Ogaden	Ethiopia	Bos indicus	15792	363	169 16022 16050 16113 16255	19397526
FJ440795	Ogaden	Ethiopia	Bos indicus	15792	363	169 16050 16099 16113 16122 16255	19397526
FJ440796	Ogaden	Ethiopia	Bos indicus	15792	363	8 169 16022 16050 16113 16255	19397526
FJ440797	Ogaden	Ethiopia	Bos indicus	15792	363	169 15827 15965 16022 16050 16109 16113 16255	19397526
FJ440798	Ogaden	Ethiopia	Bos indicus	15792	363	169 16022 16050 16113 16255	19397526
FJ440799	Ogaden	Ethiopia	Bos indicus	15792	363	106 169 16022 16050 16056 16057 16113 16255	19397526
FJ440800	Ogaden	Ethiopia	Bos indicus	15792	363	169 16022 16050 16056 16057 16113 16122 16255	19397526
FJ440801	Ogaden	Ethiopia	Bos indicus	15792	363	169 16050 16113 16255	19397526
FJ440802	Ogaden	Ethiopia	Bos indicus	15792	363	169 16022 16050 16113 16255 16301	19397526
FJ440803	Ogaden	Ethiopia	Bos indicus	15792	363	169 16050 16057 16113 16255 16316	19397526
FJ440804	Adaw	Ethiopia	Bos indicus	15792	363	169 16050 16093 16113 16164 16255	19397526
FJ440805	Adaw	Ethiopia	Bos indicus	15792	363	169 15959 16044 16050 16113 16231 16255	19397526
FJ440806	Adaw	Ethiopia	Bos indicus	15792	363	106 169 16022 16050 16113 16255	19397526
FJ440807	Adaw	Ethiopia	Bos indicus	15792	363	169 16050 16113 16122 16248 16255	19397526
FJ440808	Adaw	Ethiopia	Bos indicus	15792	363	169 16022 16050 16113 16255 16294	19397526
FJ440809	Adaw	Ethiopia	Bos indicus	15792	363	169 16022 16113 16231 16255	19397526
FJ440810	Adaw	Ethiopia	Bos indicus	15792	363	8 169 15965 16050 16113 16248 16255	19397526
FJ440811	Adaw	Ethiopia	Bos indicus	15792	363	169 16050 16113 16141 16195 16255	19397526
FJ440812	Adaw	Ethiopia	Bos indicus	15792	363	169 16022 16050 16113 16255	19397526
FJ440813	Adaw	Ethiopia	Bos indicus	15792	363	169 16022 16050 16113 16196 16255	19397526
FJ440814	Adaw	Ethiopia	Bos indicus	15792	363	169 178 16022 16050 16055 16056 16074 16113 16255	19397526
FJ440815	Adaw	Ethiopia	Bos indicus	15792	363	169 16022 16050 16055 16056 16058 16113 16255	19397526
FJ440816	Fogera	Ethiopia	Bos indicus	15792	363	106 169 16016 16050 16074 16113 16255	19397526
FJ440817	Fogera	Ethiopia	Bos indicus	15792	363	169 16022 16050 16056 16057 16075 16113 16255	19397526
FJ440818	Fogera	Ethiopia	Bos indicus	15792	363	169 16022 16050 16057 16113 16247 16255	19397526
FJ440819	Fogera	Ethiopia	Bos indicus	15792	363	169 15926 16022 16050 16056 16113 16147 16255	19397526
FJ440820	Fogera	Ethiopia	Bos indicus	15792	363	169 16022 16050 16113 16247 16255	19397526
FJ440821	Fogera	Ethiopia	Bos indicus	15792	363	169 15853 16022 16050 16082 16113 16255	19397526
FJ440822	Fogera	Ethiopia	Bos indicus	15792	363	169 16022 16050 16113 16247 16255	19397526
FJ440823	Fogera	Ethiopia	Bos indicus	15792	363	169 16050 16113 16255	19397526
FJ440824	Fogera	Ethiopia	Bos indicus	15792	363	169 16022 16050 16113 16247 16255	19397526
FJ440825	Fogera	Ethiopia	Bos indicus	15792	363	169 16022 16050 16056 16113 16255 16260	19397526
FJ440826	Fogera	Ethiopia	Bos indicus	15792	363	169 16022 16050 16113 16255	19397526
FJ440827	Danakil	Ethiopia	Bos indicus	15792	363	24 169 16050 16113 16255	19397526
FJ440828	Danakil	Ethiopia	Bos indicus	15792	363	169 16022 16050 16113 16247 16255	19397526
FJ440829	Danakil	Ethiopia	Bos indicus	15792	363	169 16050 16113 16247 16255	19397526
FJ440830	Danakil	Ethiopia	Bos indicus	15792	363	109 169 16050 16113 16255	19397526
FJ440831	Danakil	Ethiopia	Bos indicus	15792	363	169 16022 16050 16085 16113 16139 16255 16301	19397526
FJ440832	Danakil	Ethiopia	Bos indicus	15792	363	106 169 16022 16050 16113 16248 16255	19397526
FJ440833	Danakil	Ethiopia	Bos indicus	15792	363	169 16050 16113 16248 16255	19397526
FJ440834	Danakil	Ethiopia	Bos indicus	15792	363	169 16022 16050 16113 16228 16231 16255	19397526
FJ440835	Danakil	Ethiopia	Bos indicus	15792	363	169 16022 16050 16055 16056 16113 16248 16255	19397526
FJ440836	Danakil	Ethiopia	Bos indicus	15792	363	169 16022 16050 16055 16056 16113 16248 16255	19397526
FJ440837	Danakil	Ethiopia	Bos indicus	15792	363	169 16022 16050 16113 16255	19397526
FJ440838	Danakil	Ethiopia	Bos indicus	15792	363	169 16022 16050 16085 16113 16255	19397526
FJ611968	Cuban Creole	Cuba	Bos taurus	16023	16262	16050 16053 16113 16122 16196 16255	Unpublished
FJ611969	Cuban Creole	Cuba	Bos taurus	16023	16262	16050 16053 16113 16122 16196 16255	Unpublished
FJ611976	Cuban Creole	Cuba	Bos taurus	16023	16262	16050 16113 16255	Unpublished
FJ611977	Cuban Creole	Cuba	Bos taurus	16023	16262	16050 16113 16255	Unpublished
FJ611984	Cuban Creole	Cuba	Bos taurus	16023	16262	16050 16113 16146 16231 16247 16255	Unpublished
FJ815455	Alentejana	Portugal	Bos taurus	15792	362	8 166 169 16050 16113 16255	19817725
FJ815457	Alentejana	Portugal	Bos taurus	15792	362	169 15964 16050 16079 16113 16122 16127 16196 16200 16255	19817725
FJ815458	Alentejana	Portugal	Bos taurus	15792	362	169 15964 16050 16079 16113 16122 16127 16196 16200 16255	19817725
FJ815459	Alentejana	Portugal	Bos taurus	15792	362	169 15964 16050 16079 16113 16122 16127 16196 16200 16255	19817725
FJ815460	Alentejana	Portugal	Bos taurus	15792	362	8 166 169 16050 16113 16255	19817725
FJ815468	Arouquesa	Portugal	Bos taurus	15792	362	169 221+C 16050 16113 16255 16302	19817725
FJ815473	Arouquesa	Portugal	Bos taurus	15792	362	169 16050 16057 16255 16290	19817725
FJ815486	Barrosa	Portugal	Bos taurus	15792	362	169 16050 16113 16255	19817725
FJ815499	Brava de Lide	Portugal	Bos taurus	15792	362	169 16050 16113 16255	19817725
FJ815503	Brava de Lide	Portugal	Bos taurus	15792	362	163 169 16050 16113 16255	19817725
FJ815509	Cachena	Portugal	Bos taurus	15792	362	169 16050 16113 16255	19817725
FJ815518	Cachena	Portugal	Bos taurus	15792	362	166 169 16050 16113 16255	19817725
FJ815520	Cachena	Portugal	Bos taurus	15792	363	169 352G 16022 16050 16113 16139 16255 16260 16264	19817725
FJ815522	Cachena	Portugal	Bos taurus	15792	362	106 169 16050 16113 16255 16294	19817725
FJ815532	Garvonesa	Portugal	Bos taurus	15792	362	106 169 16050 16113 16127 16255	19817725
FJ815533	Garvonesa	Portugal	Bos taurus	15792	362	169 190 221+C 16050 16109 16113 16255	19817725
FJ815534	Garvonesa	Portugal	Bos taurus	15792	362	169 16050 16113 16255	19817725
FJ815580	Mertolenga	Portugal	Bos taurus	15792	362	169 16050 16113 16200 16255	19817725
FJ815590	Minhota	Portugal	Bos taurus	15792	362	8 119 169 16022 16050 16113 16255	19817725
FJ815591	Minhota	Portugal	Bos taurus	15792	362	169 221+C 16050 16052 16057 16095 16113 16255	19817725
FJ815592	Minhota	Portugal	Bos taurus	15792	362	169 16050 16113 16200 16255	19817725
FJ815597	Minhota	Portugal	Bos taurus	15792	363	352G 16050 16052 16113 16255	19817725
FJ815612	Mirandesa	Portugal	Bos taurus	15792	362	169 16050 16113 16119 16255	19817725
FJ815637	Ramo Grande	Portugal	Bos taurus	15792	362	169 16050 16113 16200 16255	19817725
FJ815641	Ramo Grande	Portugal	Bos taurus	15792	362	106 169 16050 16113 16200 16255	19817725
FJ815651	Ramo Grande	Portugal	Bos taurus	15792	362	169 16050 16113 16200 16255	19817725
FJ815653	Mostrenca	Spain	Bos taurus	15792	363	169 352 16050 16113	19817725
FJ815654	Mostrenca	Spain	Bos taurus	15792	362	169 16050 16113 16231 16255	19817725
FJ815665	Mostrenca	Spain	Bos taurus	15792	363	169 352 16050 16113	19817725
FJ815668	Canaria	Spain	Bos taurus	15792	361	169 16022 16050 16113 16255	19817725
FJ815670	Canaria	Spain	Bos taurus	15792	361	169 16050 16113 16255 16264	19817725
FJ815677	Canaria	Spain	Bos taurus	15792	361	169 15965 16049 16113 16116 16119 16195 16247 16255 16302	19817725
FJ815680	Canaria	Spain	Bos taurus	15792	361	169 221+C 16050 16113 16255	19817725
FJ815703	Criollo Argentino	Argentina	Bos taurus	15792	361	106 169 16050 16110 16113 16139 16255	19817725
FJ815720	Caracu	Brazil	Bos taurus	15792	361	169 16050 16053 16113 16122 16139 16196 16255	19817725
FJ815721	Caracu	Brazil	Bos taurus	15792	361	169 16050 16053 16113 16122 16139 16196 16255	19817725
FJ815723	Caracu	Brazil	Bos taurus	15792	362	169 16050 16113 16195 16255	19817725
FJ815724	Caracu	Brazil	Bos taurus	15792	361	169 16050 16053 16113 16122 16139 16196 16255	19817725
FJ815726	Caracu	Brazil	Bos taurus	15792	361	169 16050 16053 16113 16122 16139 16196 16255	19817725
FJ815735	Criollo Baja California	Mexico	Bos taurus	15792	361	24 169 15809 16050 16113 16122 16196 16255	19817725
FJ815741	Criollo Baja California	Mexico	Bos taurus	15792	361	106 169 16050 16113 16139 16147	19817725
FJ815743	Criollo Baja California	Mexico	Bos taurus	15792	361	24 169 15809 16050 16113 16122 16196 16255	19817725
FJ815744	Criollo Baja California	Mexico	Bos taurus	15792	361	24 169 15809 16050 16113 16122 16196 16255	19817725
FJ815745	Criollo Baja California	Mexico	Bos taurus	15792	361	24 169 15809 16050 16113 16122 16196 16255	19817725
FJ815747	Criollo Baja California	Mexico	Bos taurus	15792	361	24 169 15809 16050 16113 16122 16196 16255	19817725
FJ815750	Criollo Chihuahua	Mexico	Bos taurus	15792	361	8 169 16050 16058 16108 16113 16122 16255	19817725
FJ815755	Criollo Chihuahua	Mexico	Bos taurus	15792	361	169 15801d 16050 16053 16113 16122 16139 16196 16255 16316	19817725
FJ815761	Criollo Chihuahua	Mexico	Bos taurus	15792	361	169 16050 16113 16255	19817725
FJ815765	Criollo Chihuahua	Mexico	Bos taurus	15792	361	8 169 16113 16122 16255	19817725
FJ815769	Criollo Chiapas	Mexico	Bos taurus	15792	361	169 15884 16050 16113 16119 16255	19817725
FJ815771	Criollo Chiapas	Mexico	Bos taurus	15792	361	169 15884 16050 16113 16119 16255	19817725
FJ815775	Criollo Chiapas	Mexico	Bos taurus	15792	361	169 15884 16050 16113 16119 16255	19817725
FJ815786	Criollo Nayarit	Mexico	Bos taurus	15792	361	169 16050 16113 16255	19817725
FJ815795	Criollo Nayarit	Mexico	Bos taurus	15792	361	169 221+C 16050 16113 16139 16147 16255	19817725
FJ815796	Criollo Nayarit	Mexico	Bos taurus	15792	361	169 221+C 16050 16113 16195 16255	19817725
FJ815798	Criollo Nayarit	Mexico	Bos taurus	15792	361	169 16050 16113 16255	19817725
FJ815802	Criollo Poblano	Mexico	Bos taurus	15792	361	169 16050 16113 16255	19817725
FJ815803	Criollo Poblano	Mexico	Bos taurus	15792	361	169 16050 16113 16255	19817725
FJ815809	Criollo Poblano	Mexico	Bos taurus	15792	361	169 16022 16049 16050 16113 16255	19817725
FJ815811	Criollo Poblano	Mexico	Bos taurus	15792	361	169 16050 16113 16200 16255	19817725
FJ815817	Criollo Pampa Chaqueno	Paraguay	Bos taurus	15792	361	169 16050 16053 16113 16122 16139 16196 16255	19817725
FJ815821	Criollo Pampa Chaqueno	Paraguay	Bos taurus	15792	361	169 16050 16053 16113 16122 16139 16196 16255	19817725
FJ815824	Criollo Pampa Chaqueno	Paraguay	Bos taurus	15792	361	169 16050 16053 16113 16122 16139 16196 16255	19817725
FJ815825	Criollo Pampa Chaqueno	Paraguay	Bos taurus	15792	361	169 16050 16053 16113 16122 16139 16196 16255 16316	19817725
FJ815826	Criollo Pampa Chaqueno	Paraguay	Bos taurus	15792	361	169 16050 16053 16113 16122 16139 16196 16255	19817725
FJ815828	Criollo Pampa Chaqueno	Paraguay	Bos taurus	15792	361	169 16050 16053 16113 16122 16139 16196 16255	19817725
FJ815830	Criollo Pampa Chaqueno	Paraguay	Bos taurus	15792	361	169 221+2C 16050 16113 16122 16139 16147 16255	19817725
FJ815831	Criollo Pampa Chaqueno	Paraguay	Bos taurus	15792	361	169 16050 16053 16113 16122 16139 16196 16255	19817725
FJ815832	Texas Longhorn	USA	Bos taurus	15792	361	169 221+C 16050 16113 16139 16147 16255	19817725
FJ815838	Texas Longhorn	USA	Bos taurus	15792	361	169 221+C 16050 16113 16139 16147 16255	19817725
FJ815841	Texas Longhorn	USA	Bos taurus	15792	361	169 173 221+C 16022 16050 16084 16113 16255	19817725
FJ815843	Texas Longhorn	USA	Bos taurus	15792	361	169 173 221+C 16022 16050 16084 16113 16255	19817725
FJ815845	Texas Longhorn	USA	Bos taurus	15792	361	169 221+C 16050 16113 16139 16147 16255	19817725
FJ815847	Texas Longhorn	USA	Bos taurus	15792	361	169 173 221+C 16022 16050 16084 16113 16255	19817725
FJ815858	Charolais	Portugal	Bos taurus	15792	361	169 15939 16022 16050 16113 16255	19817725
FJ815861	Charolais	Portugal	Bos taurus	15792	361	169 15939 16022 16050 16113 16255	19817725
FJ815901	Brahman	Mexico	Bos indicus	15792	362	169 221+C 16050 16113 16139 16147 16255	19817725
FJ815905	Brahman	Mexico	Bos indicus	15792	362	169 221+C 16050 16113 16139 16147 16255	19817725
FJ815908	Brahman	Mexico	Bos indicus	15792	362	169 16004 16050 16113 16146 16231 16247 16255	19817725
FJ815909	Brahman	Mexico	Bos indicus	15792	362	169 16050 16113 16146 16231 16247 16255	19817725
FJ815912	Brahman	Mexico	Bos indicus	15792	362	169 16004 16050 16113 16146 16231 16247 16255	19817725
FJ815914	Brahman	Mexico	Bos indicus	15792	362	169 16004 16050 16113 16146 16231 16247 16255	19817725
FJ815942	Aberdeen Angus	Argentina	Bos taurus	15792	361	169 201 16050 16083 16113 16119 16167 16255	19817725
FJ815944	Aberdeen Angus	Argentina	Bos taurus	15792	361	169 221+C 16050 16113 16139 16147 16255	19817725
FJ815967	Hereford	Argentina	Bos taurus	15792	361	169 16050 16053 16113 16122 16139 16196 16255	19817725
FJ815968	Hereford	Argentina	Bos taurus	15792	361	169 16050 16053 16113 16122 16139 16196 16255	19817725
FJ815970	Hereford	Argentina	Bos taurus	15792	361	169 16050 16053 16113 16122 16139 16196 16255	19817725
FJ857930	Cuban Creole	Cuba	Bos taurus	16023	16262	16050 16113 16255	Unpublished
FJ857932	Cuban Creole	Cuba	Bos taurus	16023	16262	16050 16113 16146 16231 16247 16255	Unpublished
GU086298	Algarvia	Portugal	Bos taurus	15793	362	169 15964 16050 16079 16113 16122 16127 16196 16200 16255	20540741
GU086306	Algarvia	Portugal	Bos taurus	15793	362	173 221+C 16022 16113	20540741
GU086307	Algarvia	Portugal	Bos taurus	15793	362	173 221+C 16022 16113	20540741
GU086311	Algarvia	Portugal	Bos taurus	15793	362	169 16050 16113 16255	20540741
GU086313	Algarvia	Portugal	Bos taurus	15793	362	169 16050 16113 16255	20540741
GU120045	Bonsmara	Argentina	Bos taurus	16023	16262	16050 16056 16113 16126 16255	Unpublished
GU120046	Bonsmara	Argentina	Bos taurus	16023	16262	16050 16056 16113 16164 16255	Unpublished
GU120047	Bonsmara	Argentina	Bos taurus	16023	16262	16050 16056 16113 16164 16255	Unpublished
GU120048	Bonsmara	Argentina	Bos taurus	16023	16262	16050 16056 16113 16255	Unpublished
GU120049	Bonsmara	Argentina	Bos taurus	16023	16262	16050 16056 16113 16255	Unpublished
GU120050	Bonsmara	Argentina	Bos taurus	16023	16262	16050 16056 16113 16255	Unpublished
GU120051	Bonsmara	Argentina	Bos taurus	16023	16262	16050 16056 16113 16255	Unpublished
GU120052	Bonsmara	Argentina	Bos taurus	16023	16262	16050 16056 16113 16255	Unpublished
GU120053	Bonsmara	Argentina	Bos taurus	16023	16262	16113 16255	Unpublished
GU120054	Bonsmara	Argentina	Bos taurus	16023	16262	16050 16113 16121 16255	Unpublished
GU120055	Bonsmara	Argentina	Bos taurus	16023	16262	16050 16113 16129 16247 16255	Unpublished
GU120056	Bonsmara	Argentina	Bos taurus	16023	16262	16050 16113 16129 16247 16255	Unpublished
GU120057	Bonsmara	Argentina	Bos taurus	16023	16262	16050 16113 16148 16255	Unpublished
GU120058	Bonsmara	Argentina	Bos taurus	16023	16262	16050 16113 16148 16255	Unpublished
GU120059	Bonsmara	Argentina	Bos taurus	16023	16262	16050 16113 16255	Unpublished
GU120060	Bonsmara	Argentina	Bos taurus	16023	16262	16050 16113 16122 16195 16255	Unpublished
GU338236	'Old Type' Aberdeen Angus	Argentina	Bos taurus	16023	16262	16050 16113 16139 16147 16255 16258A 16259	Unpublished
HM448434	Cuban Creole	Cuba	Bos taurus	16023	16262	16050 16113 16146 16231 16247 16255	Unpublished
HM448440	Cuban Creole	Cuba	Bos taurus	16023	16262	16074 16113 16248 16255	Unpublished
L27714	Butana	Kenya	Bos indicus	15784	358	106 169 221+C 16022 16113 16247 16255	8146187
L27715	Butana	Kenya	Bos indicus	15782	358	169 221+C 15784+A 15786A 16022 16113 16119 16247 16255	8146187
L27720	White Fulani	Africa, Sahel	Bos indicus	15805	358	169 16050 16113 16255	8146187
L27721	White Fulani	Africa, Sahel	Bos indicus	15805	358	169 16050 16085 16113 16255	8146187
L27728	Kenana	Kenya	Bos indicus	15782	358	106 169 221+C 16022 16050 16113 16154 16255	8146187
L27729	Kenana	Kenya	Bos indicus	15782	358	169 16050 16113 16255	8146187
L27730	N'Dama	West Africa	Bos taurus	15801	358	169 16050 16113 16122 16131 16255	8146187
L27731	N'Dama	West Africa	Bos taurus	15796	360	169 16050 16057 16113 16255	8146187
U51832	Butana	Kenya	Bos indicus	16017	63	16050 16113 16255 16301	8643540
U51834	Butana	Kenya	Bos indicus	16019	63	16022 16050 16113 16139 16255	8643540
U51835	Kenana	Kenya	Bos indicus	16014	63	16022 16050 16075 16113 16255	8643540
U51836	Kenana	Kenya	Bos indicus	16013	63	8 16050 16113 16248 16255	8643540
U51837	N'Dama	West Africa	Bos taurus	16016	63	16050 16113 16255	8643540
U51838	N'Dama	West Africa	Bos taurus	16016	63	16050 16113 16121 16122 16255	8643540
U51839	N'Dama	West Africa	Bos taurus	16016	63	16050 16113 16135 16255	8643540
U51840	White Fulani	Africa, Sahel	Bos indicus	16017	63	16050 16113 16255 16260	8643540
U51841	White Fulani	Africa, Sahel	Bos indicus	16032	63	16049 16050 16053 16113 16255	8643540
U51842	White Fulani	Africa, Sahel	Bos indicus	16015	63	16050 16113 16121 16255	8643540
U87641	Japanese Black	Japan	Bos taurus	15792	363	106d 169 16050 16255	9799268
a,b nucleotide positions spanning the available sequence of the control region
c Mutations relative to BRS
